# Supplementary material for: Intrinsic DNA topology as a prioritization metric in genomic fine-mapping studies
Source: Nucleic Acids Res. 2020 Oct 21;48(20):11304–21. doi: 10.1093/nar/gkaa877 (PMC7672465; doi:10.1093/nar/gkaa877)
Supplement: gkaa877_Supplemental_Files [file gkaa877_supplemental_files.zip]

Archive with 2 entries (2 files):
- 02_supplementary_figures_Oct5th.pdf
- 03_supplementary_tables.xlsx
