# Supplementary material for: Intrinsic DNA topology as a prioritization metric in genomic fine-mapping studies
Source: Nucleic Acids Res. 2020 Oct 21;48(20):11304–21. doi: 10.1093/nar/gkaa877 (PMC7672465; doi:10.1093/nar/gkaa877)
Supplement: gkaa877_Supplemental_Files [file gkaa877_supplemental_files.zip › 03_supplementary_tables.xlsx]

## Sheet: Table S1. SNP Counts
Table S1. SNP counts for bi-allelic SNPs from dbSNP dataset 150.
SNP	SNP Counta	Percentage	Mutation Type	Countb	Percentage
A/G	66137478	33.23	Transition	132214444	66.43
C/T	66076966	33.2
A/C	17265950	8.67	Transversion	66823753	33.57
A/T	14469978	7.27
C/G	17783460	8.93
G/T	17304365	8.69
All	199038197	100		199038197	100
aCount bi-allelic SNPs that passed quality control filtering as stated in Methods. This excludes 75 SNPs that were not used for analysis due to uncertainty in flanking sequence (N in sequence).
bCumulative sum for SNP Count, by Transition or Transversion mutation type. As established in the literature, transition mutations are more likely to occur, and here we observe 66.43% of included SNPs as transition mutations.

## Sheet: Table S2. NCBI SNP functions
Table S2. Summary of available NCBI SNP function designations.
Definitions are based on the NCBI Handbook, second edition. Counts are derived from SNP150 dataset.
			Bi-allelic SNPsa with Function Label
NCBI Function	Description	Sequence specificity	All -not exclusiveb	Exclusivec
coding-synonymous	synonymous variant, the amino acid is not changed by either allele.	Yes. The change in the codon must yield same amino acid.	1863763	1178980
intron	variant within non-coding region of a gene.	No	89334045	84909115
missense	variant alters codon to change amino acid product.	Yes. The change in the codon must yield different amino acid.	3723326	2345831
ncRNA	variant within a non-coding RNA	No	2266252	499593
near-gene-3	located within 500 bases of a gene, 3'.	No	1315373	654589
near-gene-5	located within 2000 bases of a gene, 5'.	No	5418679	2487192
nonsense	variant produces a stop codon.	Yes. Variant must produce stop Codon (TGA)	112826	66275
splice-3	variant located in the last two bases in the 3' end of an intron.	Most introns end with AG	37092	25401
splice-5	variant located in the first two bases in the 5' end of an intron.	Most introns start with GU	43940	28983
stop-loss	variant changes STOP codon to non-stop codon.	Yes. Variant allele must produce a codon that is not a stop codon	5357	2225
unknown	variant not within other categories. Intergenic regions.	No	99004130	99004130
untranslated-3	located within 3' untranslated region	No	2255433	1299685
untranslated-5	located within 5' untranslated region.	No	922224	181208
a Data from the dbSNP SNP150 dataset. Counts refer to post-quality control pruning as described in Methods. This includes exclusion of 75 SNPs which had uncertainty in flanking sequence.
b SNPs can have more than one label. A SNP may be labeled as both as ‘near-gene-3’ and ‘ncRNA’. Thus, a single SNP can contribute to more than one functional category count.
c SNPs with only one NCBI designated function (i.e. intron, only). This represents a subset of the SNPs counted in the “all-not exclusive” variable. The exception is for the “unknown SNPs” category. All designated “unknown” SNPs are designated because they do not fall within any other categories. Hence, here, the exclusive and not-exclusive counts are the same.

## Sheet: Table S3. MPRA and MGW data
Table S3. Summary of ΔMGW and MPRA data for 116 genomic regions.
SNPs from 116 regions from the 2016 MPRA study by Tewhey et al. Regions are numbered and ordered by descending correlation estimate between the region's ∆MGW and Log2 fold change. Within a region, SNPs are sorted by log2 fold change for MPRA allelic-skewing.
a rsID in original MRPA analysis
b rsID as of dbSNP150
c SNP count for SNPs meeting quality control after filtering (e.g. excluding insertion-deletions)
d LogSkew_Comb and C_Skew_fdr are from the Supplementary Table 1 of the 2016 study by Tewhey et al.
							From 2016 MPRA Studyd
Region Number	rsID (MPRA)a	rsID (dbSNP 150)b	Chromosome	Position (hg19)	∆MGW (Euclidean Distance)	SNP Count (by Region)c	LogSkew_Comb (Log2 fold change)	C_Skew_fdr	Correlation Estimate (∆MGW and MPRA Log2 fold change)
Region Number 1	rs1923187	rs1923187	chr6	24721667	1.37713	6	-0.670089	3.97766	0.960839
Region Number 1	rs4646830	rs4646830	chr6	24495050	0.842971	6	0.140217	0.72631	0.960839
Region Number 1	rs2760144	rs2760144	chr6	24479197	0.486107	6	-0.0924298	0.238944	0.960839
Region Number 1	rs2760132	rs2760132	chr6	24486055	0.565155	6	0.0655573	0.192284	0.960839
Region Number 1	rs2744567	rs2744567	chr6	24482372	0.523927	6	0.0652369	0.0366145	0.960839
Region Number 1	rs2744568	rs2744568	chr6	24483279	0.498096	6	-0.0414611	0.203486	0.960839
Region Number 2	rs6847075	rs6847075	chr4	120286043	1.75328	6	0.586535	1.91062	0.902593
Region Number 2	rs10010801	rs10010801	chr4	120310028	0.770779	6	0.30827	0.774895	0.902593
Region Number 2	rs17046118	rs17046118	chr4	120387496	0.91586	6	-0.296996	0.833827	0.902593
Region Number 2	rs7699346	rs7699346	chr4	120310542	0.535444	6	-0.173224	0.630111	0.902593
Region Number 2	rs28441656	rs28441656	chr4	120376115	0.981478	6	-0.161318	0.881779	0.902593
Region Number 2	rs10024844	rs10024844	chr4	120311528	0.445533	6	-0.119633	0.189824	0.902593
Region Number 3	rs2696715	rs2696715	chr7	23231910	0.756307	5	-0.72675	3.67088	0.902284
Region Number 3	rs35121828	rs35121828	chr7	23634985	0.677864	5	0.702723	3.31752	0.902284
Region Number 3	rs17797853	rs17797853	chr7	23431195	0.728903	5	0.56852	1.14997	0.902284
Region Number 3	rs858243	rs858243	chr7	23224357	0.745989	5	0.542414	1.41652	0.902284
Region Number 3	rs1115941	rs1115941	chr7	23137188	0.491019	5	0.023171	0.0778973	0.902284
Region Number 4	rs66736629	rs66736629	chr3	46765277	0.968969	7	-0.592061	2.26611	0.82786
Region Number 4	rs59975546	rs59975546	chr3	46755692	0.536004	7	0.389157	2.67197	0.82786
Region Number 4	rs61038123	rs61038123	chr3	46769794	0.589576	7	0.188013	0.815079	0.82786
Region Number 4	rs12496832	rs12496832	chr3	46775410	0.445982	7	0.120026	0.302423	0.82786
Region Number 4	rs7623501	rs7623501	chr3	46768026	0.409145	7	0.0600509	0.0503328	0.82786
Region Number 4	rs7632771	rs7632771	chr3	46771619	0.568946	7	-0.0447469	0.0876986	0.82786
Region Number 4	rs6764426	rs6764426	chr3	46830629	0.212838	7	0.037698	0.096483	0.82786
Region Number 5	rs75599274	rs75599274	chr7	98781259	1.09932	7	0.488788	1.37178	0.808779
Region Number 5	rs148757759	rs148757759	chr7	98748194	0.560089	7	0.270041	0.605994	0.808779
Region Number 5	rs114015819	rs114015819	chr7	98740194	1.08747	7	-0.262128	0.518429	0.808779
Region Number 5	rs1918020	rs1918020	chr7	98749756	0.441588	7	0.195115	0.818474	0.808779
Region Number 5	rs116469582	rs116469582	chr7	98739732	0.290172	7	0.193441	1.20966	0.808779
Region Number 5	rs2395050	rs2395050	chr7	98763515	0.326956	7	0.136644	0.294786	0.808779
Region Number 5	rs10281195	rs10281195	chr7	98861915	0.310161	7	-0.0583174	0.185008	0.808779
Region Number 6	rs9661285	rs7534581	chr1	1590575	0.861742	7	-1.99388	4.39311	0.75535
Region Number 6	rs74045976	rs74045976	chr1	1635407	0.401123	7	0.209788	1.51167	0.75535
Region Number 6	rs2275915	rs2275915	chr1	1342612	0.59	7	-0.116847	1.8944	0.75535
Region Number 6	rs72634819	rs72634819	chr1	1596500	0.57836	7	-0.0791025	0.289701	0.75535
Region Number 6	rs28436686	rs28436686	chr1	2014196	0.503389	7	0.0722205	0.422006	0.75535
Region Number 6	rs6699975	rs6699975	chr1	1603434	0.591692	7	-0.0278757	0.369329	0.75535
Region Number 6	rs7544851	rs7544851	chr1	1610524	0.262679	7	0.0265889	0.0164533	0.75535
Region Number 7	rs7693187	rs7693187	chr4	140370327	1.4359	6	0.792098	1.71077	0.753853
Region Number 7	rs12374240	rs12374240	chr4	140336007	1.42587	6	0.208943	1.33215	0.753853
Region Number 7	rs35097785	rs35097785	chr4	140382356	0.216564	6	-0.0746847	0.119774	0.753853
Region Number 7	rs72726540	rs72726540	chr4	140360199	0.254951	6	-0.0713648	0.110648	0.753853
Region Number 7	rs13126617	rs13126617	chr4	140375145	0.505272	6	-0.0510894	0.354739	0.753853
Region Number 7	rs13128486	rs13128486	chr4	140375296	0.487237	6	0.0168874	0.145004	0.753853
Region Number 8	rs3825588	rs3825588	chr14	24900231	0.800625	6	-0.802557	2.82469	0.726267
Region Number 8	rs2273629	rs2273629	chr14	24898751	0.798812	6	0.594179	1.96279	0.726267
Region Number 8	rs1956905	rs1956905	chr14	24900209	0.737631	6	0.267082	2.14963	0.726267
Region Number 8	rs2236352	rs2236352	chr14	24610733	0.255734	6	0.203426	0.496007	0.726267
Region Number 8	rs10146759	rs10146759	chr14	24899194	0.561694	6	-0.1241	1.18109	0.726267
Region Number 8	rs2273630	rs2273630	chr14	24898696	0.413401	6	-0.11507	1.10398	0.726267
Region Number 9	rs1016110	rs1016110	chr22	42836337	0.844867	6	0.661632	2.89754	0.710826
Region Number 9	rs6002851	rs6002851	chr22	43041837	0.837616	6	-0.294164	1.43258	0.710826
Region Number 9	rs111272670	rs111272670	chr22	42843851	0.263249	6	-0.123171	0.302863	0.710826
Region Number 9	rs130330	rs130330	chr22	43061610	0.179165	6	-0.0787979	0.259163	0.710826
Region Number 9	rs6002858	rs6002858	chr22	43046277	0.560892	6	-0.0459355	0.112133	0.710826
Region Number 9	rs2142695	rs2142695	chr22	42581248	0.486107	6	0.043368	0.0358241	0.710826
Region Number 10	rs3825025	rs3825025	chr11	18343822	1.17661	8	0.449691	1.56363	0.656216
Region Number 10	rs2289965	rs2289965	chr11	18728650	0.477703	8	0.311924	1.20203	0.656216
Region Number 10	rs3802968	rs3802968	chr11	18343878	0.358608	8	-0.251468	1.07568	0.656216
Region Number 10	rs1520884	rs1520884	chr11	18309700	0.374566	8	0.149877	0.518104	0.656216
Region Number 10	rs4150550	rs4150550	chr11	18350898	0.674314	8	0.128626	0.523656	0.656216
Region Number 10	rs10832917	rs10832917	chr11	18327319	0.488467	8	-0.0732024	0.566381	0.656216
Region Number 10	rs7943121	rs7943121	chr11	18656062	0.56921	8	0.0549279	0.669205	0.656216
Region Number 10	rs6486419	rs6486419	chr11	18376752	0.241039	8	-0.053024	0.0955915	0.656216
Region Number 11	rs80104974	rs80104974	chr12	112427796	1.42976	6	-0.337955	0.640866	0.648825
Region Number 11	rs12582100	rs12582100	chr12	112378909	0.570175	6	-0.31852	1.45573	0.648825
Region Number 11	rs7305546	rs7305546	chr12	111966802	0.462385	6	0.155005	0.178184	0.648825
Region Number 11	rs112022408	rs112022408	chr12	112041701	0.273313	6	-0.14428	0.805337	0.648825
Region Number 11	rs78866396	rs78866396	chr12	112522346	0.396737	6	-0.0300281	0.0686094	0.648825
Region Number 11	rs77030808	rs77030808	chr12	112329028	0.533479	6	-0.0187156	0.151608	0.648825
Region Number 12	rs6510700	rs6510700	chr19	2754576	0.958436	5	0.910753	2.98626	0.625385
Region Number 12	rs1736176	rs1736176	chr19	2790394	0.280891	5	0.475075	3.68129	0.625385
Region Number 12	rs10417907	rs10417907	chr19	2977630	0.0608276	5	0.297996	1.3656	0.625385
Region Number 12	rs7260215	rs7260215	chr19	2975762	0.707884	5	-0.213986	0.427977	0.625385
Region Number 12	rs1640276	rs1640276	chr19	2817643	0.28178	5	-0.103066	0.46609	0.625385
Region Number 13	rs1617806	rs1617806	chr2	61378186	0.752728	6	-1.86069	5.32174	0.620798
Region Number 13	rs13005116	rs13005116	chr2	61241567	0.294279	6	-0.223909	0.289701	0.620798
Region Number 13	rs1729654	rs1729654	chr2	61376909	0.366197	6	0.158876	0.88975	0.620798
Region Number 13	rs13398770	rs13398770	chr2	61479417	0.518556	6	0.140905	0.555664	0.620798
Region Number 13	rs1665263	rs1665263	chr2	61382759	0.677864	6	-0.0325207	0.214552	0.620798
Region Number 13	rs3213944	rs3213944	chr2	61372298	0.403609	6	-0.0043291	0.309847	0.620798
Region Number 14	rs78735381	rs78735381	chr14	92309961	0.718192	5	-0.358903	2.0925	0.602501
Region Number 14	rs56691213	rs56691213	chr14	92225805	0.887074	5	-0.344211	1.0009	0.602501
Region Number 14	rs2267990	rs2267990	chr14	92339908	0.381969	5	-0.256911	1.27776	0.602501
Region Number 14	rs76407494	rs76407494	chr14	92325091	0.739527	5	-0.183664	0.250213	0.602501
Region Number 14	rs76414695	rs76414695	chr14	92236720	0.412432	5	0.0810169	0.130395	0.602501
Region Number 15	rs3884627	rs3884627	chr11	69025799	0.832226	7	0.606653	3.05021	0.597233
Region Number 15	rs7122786	rs7122786	chr11	69029210	0.547357	7	0.517535	0.903233	0.597233
Region Number 15	rs1249474	rs1249474	chr11	68654774	0.381707	7	-0.329721	1.2533	0.597233
Region Number 15	rs579136	rs579136	chr11	68637476	0.496085	7	-0.24553	0.833827	0.597233
Region Number 15	rs514833	rs514833	chr11	68657734	0.347994	7	-0.239067	2.05329	0.597233
Region Number 15	rs12418263	rs12418263	chr11	69031698	0.187883	7	-0.222784	0.271555	0.597233
Region Number 15	rs686877	rs686877	chr11	68637169	0.520577	7	0.0341575	0.0919143	0.597233
Region Number 16	rs11783772	rs11783772	chr8	145008443	1.13956	18	0.693614	2.92982	0.596285
Region Number 16	rs4073081	rs4073081	chr8	145013893	0.908735	18	-0.434586	2.88172	0.596285
Region Number 16	rs11784417	rs11784417	chr8	145010752	0.333617	18	-0.388915	1.81149	0.596285
Region Number 16	rs76187835	rs76187835	chr8	144805654	0.32573	18	-0.2245	0.747384	0.596285
Region Number 16	rs34324679	rs34324679	chr8	145164518	0.849647	18	0.164211	0.346049	0.596285
Region Number 16	rs11136337	rs11136337	chr8	145007989	0.57836	18	-0.143739	0.463949	0.596285
Region Number 16	rs2242085	rs2242085	chr8	144699424	0.778845	18	-0.140843	0.23586	0.596285
Region Number 16	rs3812442	rs3812442	chr8	144692971	0.664605	18	-0.133071	0.69066	0.596285
Region Number 16	rs10101193	rs10101193	chr8	144618232	0.222036	18	-0.131934	0.265876	0.596285
Region Number 16	rs62530285	rs62530285	chr8	145054271	0.451664	18	0.100856	0.067528	0.596285
Region Number 16	rs2242092	rs2242092	chr8	144623735	0.785684	18	0.0970322	1.18478	0.596285
Region Number 16	rs4073082	rs4073082	chr8	145013949	0.242281	18	0.0951255	0.189265	0.596285
Region Number 16	rs12679735	rs12679735	chr8	144733805	0.54827	18	0.0859217	0.242217	0.596285
Region Number 16	rs11778018	rs11778018	chr8	145026450	0.283019	18	-0.0707739	0.445261	0.596285
Region Number 16	rs62523994	rs62523994	chr8	145026582	0.407308	18	0.0600016	0.118528	0.596285
Region Number 16	rs6981529	rs6981529	chr8	145040567	0.523832	18	0.0354717	0.0498189	0.596285
Region Number 16	rs11780978	rs11780978	chr8	145034852	0.480521	18	-0.00803777	0.0403036	0.596285
Region Number 16	rs11782433	rs11782433	chr8	145008706	0.137477	18	-0.00293681	0.129372	0.596285
Region Number 17	rs111328587	rs111328587	chr7	64508316	0.710563	5	-0.437779	2.15599	0.58437
Region Number 17	rs10227349	rs10227349	chr7	64555184	0.5007	5	0.389783	0.718779	0.58437
Region Number 17	rs186227022	rs186227022	chr7	64643871	0.668281	5	-0.237388	0.950047	0.58437
Region Number 17	rs11978819	rs11978819	chr7	64448305	0.720972	5	0.186017	0.994121	0.58437
Region Number 17	rs6963878	rs6963878	chr7	64473713	0.280535	5	-0.0126921	0.241261	0.58437
Region Number 18	rs342468	rs342468	chr4	88051908	0.559821	5	0.348046	1.40762	0.582381
Region Number 18	rs236996	rs236996	chr4	88005203	0.4999	5	-0.213574	0.518104	0.582381
Region Number 18	rs342452	rs342452	chr4	88018408	0.380263	5	-0.0749946	0.482234	0.582381
Region Number 18	rs10028111	rs10028111	chr4	88259978	0.522398	5	-0.0222101	0.0841085	0.582381
Region Number 18	rs57154655	rs57154655	chr4	88287167	0.450999	5	0.00342824	0.0812687	0.582381
Region Number 19	rs8015927	rs8015927	chr14	74465756	1.63905	8	-0.400624	2.5993	0.57878
Region Number 19	rs10137768	rs10137768	chr14	74073492	0.404599	8	0.295388	0.749982	0.57878
Region Number 19	rs17182600	rs17182600	chr14	74269158	0.5002	8	0.246792	1.07357	0.57878
Region Number 19	rs12886003	rs12886003	chr14	74263959	0.614085	8	0.181084	0.979757	0.57878
Region Number 19	rs66896407	rs66896407	chr14	74266771	0.232594	8	0.152145	0.983196	0.57878
Region Number 19	rs59429148	rs59429148	chr14	74467250	0.642962	8	-0.10077	0.111894	0.57878
Region Number 19	rs12887667	rs12887667	chr14	74264833	0.759671	8	0.0865389	0.878479	0.57878
Region Number 19	rs3742801	rs3742801	chr14	74759006	0.424617	8	0.0080845	0.203486	0.57878
Region Number 20	rs13212903	rs13212903	chr6	73978286	0.895768	6	0.934038	3.52946	0.571262
Region Number 20	rs9352002	rs9352002	chr6	74220852	0.417373	6	-0.321659	0.410422	0.571262
Region Number 20	rs117209686	rs117209686	chr6	74215468	0.644515	6	-0.318298	0.983071	0.571262
Region Number 20	rs45491600	rs45491600	chr6	73984267	0.457384	6	-0.166989	1.00238	0.571262
Region Number 20	rs1713862	rs1713862	chr6	74171467	0.80287	6	-0.0602228	1.29264	0.571262
Region Number 20	rs10943088	rs10943088	chr6	73984720	0.469574	6	0.0271996	0.0630144	0.571262
Region Number 21	rs2351011	rs2351011	chr5	96251675	1.10549	15	0.772537	4.39311	0.556781
Region Number 21	rs30379	rs30379	chr5	96122260	1.19675	15	0.540087	1.08312	0.556781
Region Number 21	rs2549801	rs2549801	chr5	96250264	1.72232	15	0.424315	1.2034	0.556781
Region Number 21	rs1363974	rs1363974	chr5	96293816	0.588812	15	-0.290827	1.62741	0.556781
Region Number 21	rs2548537	rs2548537	chr5	96232222	0.581893	15	0.229613	1.21362	0.556781
Region Number 21	rs246455	rs246455	chr5	96123210	0.310161	15	-0.227636	1.28977	0.556781
Region Number 21	rs27290	rs27290	chr5	96350088	0.386005	15	0.151416	0.353416	0.556781
Region Number 21	rs171647	rs171647	chr5	96237413	0.708378	15	-0.13407	0.172804	0.556781
Region Number 21	rs2549792	rs2549792	chr5	96242462	0.48775	15	-0.125329	0.365133	0.556781
Region Number 21	rs2287988	rs2287988	chr5	96237326	0.111803	15	0.103175	0.473556	0.556781
Region Number 21	rs2432142	rs2432142	chr5	96275201	0.437035	15	0.085473	0.559103	0.556781
Region Number 21	rs2549785	rs2549785	chr5	96232286	0.813695	15	0.0746109	0.200493	0.556781
Region Number 21	rs2910688	rs2910688	chr5	96251701	0.509706	15	0.0726443	0.196346	0.556781
Region Number 21	rs27300	rs27300	chr5	96363407	1.13688	15	-0.0367139	0.36039	0.556781
Region Number 21	rs2617434	rs2617434	chr5	96271638	0.530189	15	-0.00963795	0.362247	0.556781
Region Number 22	rs34833670	rs34833670	chr19	17172983	0.445533	11	0.44048	2.24557	0.547041
Region Number 22	rs1544940	rs1544940	chr19	17414843	1.15538	11	-0.283765	0.625757	0.547041
Region Number 22	rs12976380	rs12976380	chr19	17412662	0.612781	11	0.23876	1.60872	0.547041
Region Number 22	rs78846411	rs78846411	chr19	17465231	0.687823	11	-0.196366	1.08504	0.547041
Region Number 22	rs35006574	rs35006574	chr19	17399769	0.565155	11	0.136679	0.238694	0.547041
Region Number 22	rs117176661	rs117176661	chr19	17445208	0.5001	11	0.134478	0.456097	0.547041
Region Number 22	rs1043963	rs1043963	chr19	17361116	0.459674	11	-0.111041	0.573669	0.547041
Region Number 22	rs7249329	rs7249329	chr19	17423373	0.147648	11	-0.0467494	1.07203	0.547041
Region Number 22	rs7246697	rs7246697	chr19	17165360	0.404228	11	-0.0465539	0.231429	0.547041
Region Number 22	rs6512183	rs6512183	chr19	17405010	0.298329	11	-0.0420462	0.518104	0.547041
Region Number 22	rs4808621	rs4808621	chr19	17414267	0.291719	11	-0.0254032	0.0427164	0.547041
Region Number 23	rs6478784	rs6478784	chr9	130203840	0.601166	6	-0.873161	1.39515	0.512047
Region Number 23	rs3924308	rs3924308	chr9	130185385	1.27315	6	0.516647	1.3656	0.512047
Region Number 23	rs6478773	rs6478773	chr9	130194487	0.431856	6	0.307504	1.31146	0.512047
Region Number 23	rs4500179	rs4500179	chr9	130198342	0.696994	6	-0.2815	1.02713	0.512047
Region Number 23	rs569227	rs569227	chr9	130496076	0.424971	6	0.10835	0.785473	0.512047
Region Number 23	rs3923309	rs3923309	chr9	130197185	0.102956	6	0.057467	0.118115	0.512047
Region Number 24	rs28582264	rs28582264	chr7	100897871	0.702922	7	0.318838	0.542939	0.506185
Region Number 24	rs6961873	rs6961873	chr7	100895060	0.598832	7	-0.315287	1.39877	0.506185
Region Number 24	rs73715306	rs73715306	chr7	101198596	0.416293	7	-0.174796	0.481383	0.506185
Region Number 24	rs113858398	rs113858398	chr7	100891396	0.532259	7	-0.174397	0.711838	0.506185
Region Number 24	rs60719606	rs60719606	chr7	100892604	0.412432	7	-0.166212	0.556628	0.506185
Region Number 24	rs6947016	rs6947016	chr7	100896069	0.202237	7	0.0972646	0.241908	0.506185
Region Number 24	rs10241107	rs10241107	chr7	100883973	0.632535	7	0.0569815	0.285657	0.506185
Region Number 25	rs7905607	rs7905607	chr10	101996266	0.672086	11	0.380243	1.76601	0.494825
Region Number 25	rs7100100	rs7100100	chr10	101905118	0.716798	11	0.372551	1.14305	0.494825
Region Number 25	rs2495738	rs2495738	chr10	102337377	0.343074	11	-0.302192	1.62943	0.494825
Region Number 25	rs7082884	rs7082884	chr10	102008477	0.529528	11	-0.253331	0.609563	0.494825
Region Number 25	rs2495744	rs2495744	chr10	102329409	0.433705	11	0.241405	1.07029	0.494825
Region Number 25	rs17746014	rs17746014	chr10	102315354	0.532353	11	0.212051	1.16042	0.494825
Region Number 25	rs9733353	rs9733353	chr10	102027918	0.264197	11	-0.204036	0.874829	0.494825
Region Number 25	rs7098779	rs7098779	chr10	102276193	0.602246	11	-0.16611	0.461914	0.494825
Region Number 25	rs7905389	rs7905389	chr10	101996273	0.151327	11	0.144088	0.396925	0.494825
Region Number 25	rs17885884	rs17885884	chr10	101963718	0.509706	11	0.0584719	0.0165053	0.494825
Region Number 25	rs11190591	rs11190591	chr10	102287778	0.343074	11	-0.0241473	0.096483	0.494825
Region Number 26	rs113859809	rs77718176	chr7	99815491	1.36635	15	-0.539706	2.34483	0.466868
Region Number 26	rs28401739	rs28401739	chr7	99905684	0.546809	15	0.509133	1.66944	0.466868
Region Number 26	rs146579476	rs146579476	chr7	99731110	0.463681	15	0.280569	1.45261	0.466868
Region Number 26	rs7786505	rs7786505	chr7	99817585	1.10331	15	-0.275374	1.81735	0.466868
Region Number 26	rs1141057	rs1141057	chr7	99635369	0.673201	15	-0.246546	3.06974	0.466868
Region Number 26	rs149307613	rs149307613	chr7	99734787	0.422137	15	0.162782	0.362933	0.466868
Region Number 26	rs7341507	rs7341507	chr7	99951315	0.421782	15	0.113838	0.707179	0.466868
Region Number 26	rs76798830	rs76798830	chr7	99952828	0.306431	15	0.101427	0.553661	0.466868
Region Number 26	rs6975660	rs6975660	chr7	99975266	0.356371	15	-0.0847632	0.238165	0.466868
Region Number 26	rs2571993	rs2571993	chr7	99519575	0.790253	15	-0.0629396	0.334061	0.466868
Region Number 26	rs111312383	rs111312383	chr7	99905325	0.562317	15	0.0515336	0.0665593	0.466868
Region Number 26	rs7786844	rs7786844	chr7	99934008	0.56107	15	-0.0453989	0.0714425	0.466868
Region Number 26	rs6964754	rs6964754	chr7	99589404	0.637024	15	-0.0308443	0.033493	0.466868
Region Number 26	rs2108269	rs2108269	chr7	99980104	0.900278	15	-0.0229561	0.213163	0.466868
Region Number 26	rs56089143	rs56089143	chr7	99819844	0.445982	15	0.00146479	0.124016	0.466868
Region Number 27	rs78720068	rs78720068	chr17	80417729	0.830542	7	-0.383377	1.54868	0.456657
Region Number 27	rs79487483	rs79487483	chr17	80412797	0.455522	7	-0.344056	0.935478	0.456657
Region Number 27	rs60482040	rs60482040	chr17	80403059	0.882326	7	0.170274	0.729308	0.456657
Region Number 27	rs12450192	rs12450192	chr17	80407978	0.465296	7	0.154354	0.518104	0.456657
Region Number 27	rs12450191	rs12450191	chr17	80407948	0.574108	7	0.120179	0.520409	0.456657
Region Number 27	rs9303029	rs9303029	chr17	80408815	0.455522	7	0.102303	0.929174	0.456657
Region Number 27	rs114284715	rs114284715	chr17	80294590	0.359722	7	-0.0468431	0.136304	0.456657
Region Number 28	rs61435451	rs61435451	chr3	15385647	1.23584	5	-0.469815	1.47451	0.453845
Region Number 28	rs73033057	rs73033057	chr3	15564403	0.472758	5	0.352551	1.76046	0.453845
Region Number 28	rs2171565	rs2171565	chr3	15239441	0.62498	5	0.333721	1.09227	0.453845
Region Number 28	rs8179919	rs8179919	chr3	15228200	0.364555	5	0.279343	1.82134	0.453845
Region Number 28	rs1142981	rs1142981	chr3	14986435	0.635689	5	-0.0299007	0.570035	0.453845
Region Number 29	rs35883594	rs35883594	chr1	41744093	0.659318	9	-1.31274	3.2648	0.424376
Region Number 29	rs111309254	rs111309254	chr1	41736000	0.117898	9	-0.415041	1.25051	0.424376
Region Number 29	rs2300644	rs2300644	chr1	41622951	0.434281	9	-0.41169	0.760743	0.424376
Region Number 29	rs114055543	rs114055543	chr1	41893512	0.445533	9	0.31434	1.02633	0.424376
Region Number 29	rs12402868	rs12402868	chr1	41660658	0.351141	9	-0.248555	0.471237	0.424376
Region Number 29	rs7512622	rs7512622	chr1	41547371	0.344674	9	-0.117318	0.439462	0.424376
Region Number 29	rs12140747	rs12140747	chr1	41583075	0.4999	9	0.0946671	0.549274	0.424376
Region Number 29	rs6661890	rs6661890	chr1	41487492	0.0969536	9	-0.086675	0.241788	0.424376
Region Number 29	rs2300647	rs2300647	chr1	41569562	0.581464	9	0.0661961	0.0751043	0.424376
Region Number 30	rs5016900	rs5016900	chr3	47822877	0.877838	10	0.45666	2.03265	0.415985
Region Number 30	rs6442101	rs6442101	chr3	48130893	0.347707	10	-0.314475	0.542203	0.415985
Region Number 30	rs13089844	rs13089844	chr3	48140231	0.286531	10	0.217272	0.46004	0.415985
Region Number 30	rs17785248	rs17785248	chr3	47672915	0.292062	10	0.199466	0.936418	0.415985
Region Number 30	rs10446426	rs10446426	chr3	48170521	1.01538	10	0.190955	1.0168	0.415985
Region Number 30	rs2361683	rs2361683	chr3	48152716	0.564447	10	0.108809	0.252625	0.415985
Region Number 30	rs2034963	rs2034963	chr3	48170802	0.110905	10	0.0587425	0.0734861	0.415985
Region Number 30	rs34523942	rs34523942	chr3	48342669	0.439773	10	-0.0458119	0.0942941	0.415985
Region Number 30	rs6766641	rs6766641	chr3	48145224	0.571139	10	0.00745575	0.0791216	0.415985
Region Number 30	rs11130163	rs11130163	chr3	48312658	0.241868	10	-3.74e-05	0.10987	0.415985
Region Number 31	rs227578	rs227578	chr17	42210189	1.31191	9	0.989745	3.68129	0.409703
Region Number 31	rs7212573	rs7212573	chr17	42254281	0.639609	9	0.306931	0.871165	0.409703
Region Number 31	rs28897216	rs28897216	chr17	42240824	0.575934	9	-0.217428	0.808429	0.409703
Region Number 31	rs2526022	rs2526022	chr17	42213216	0.480521	9	-0.213942	0.903233	0.409703
Region Number 31	rs8078174	rs8078174	chr17	42217724	0.404228	9	0.175069	0.519098	0.409703
Region Number 31	rs2631299	rs2631299	chr17	42219773	1.32034	9	0.139238	0.63058	0.409703
Region Number 31	rs227581	rs227581	chr17	42221924	0.564447	9	0.124083	0.372607	0.409703
Region Number 31	rs7214273	rs7214273	chr17	42261289	1.26957	9	0.0963591	0.0996027	0.409703
Region Number 31	rs7214001	rs7214001	chr17	42241707	0.580086	9	-0.067304	0.499302	0.409703
Region Number 32	rs2858490	rs2858490	chr22	37590207	1.17597	5	-0.509422	1.58357	0.366279
Region Number 32	rs6000899	rs6000899	chr22	38203796	0.354401	5	0.0472365	0.0552808	0.366279
Region Number 32	rs229532	rs229532	chr22	37586961	1.49807	5	-0.0114971	0.026752	0.366279
Region Number 32	rs760518	rs760518	chr22	37259605	0.222261	5	0.0107116	0.242031	0.366279
Region Number 32	rs2858489	rs2858489	chr22	37590203	0.731095	5	0.00527122	0.209169	0.366279
Region Number 33	rs9450311	rs9450311	chr6	86376586	0.415692	5	-0.745348	2.88172	0.315596
Region Number 33	rs9450279	rs9450279	chr6	86159224	0.484252	5	-0.541113	1.82452	0.315596
Region Number 33	rs12206573	rs12206573	chr6	86258614	0.221359	5	0.175907	0.535833	0.315596
Region Number 33	rs4640862	rs4640862	chr6	86240147	0.5995	5	0.0944053	0.19819	0.315596
Region Number 33	rs6927475	rs6927475	chr6	86206773	0.198746	5	0.00607193	0.341952	0.315596
Region Number 34	rs2015767	rs2015767	chr19	58274425	0.561249	8	-0.438574	2.22039	0.306522
Region Number 34	rs2885006	rs2885006	chr19	58146797	0.785684	8	0.320535	0.972216	0.306522
Region Number 34	rs9749442	rs9749442	chr19	58144519	0.840476	8	0.233786	1.12592	0.306522
Region Number 34	rs3746220	rs3746220	chr19	58152033	1.1625	8	-0.211053	0.498787	0.306522
Region Number 34	rs3746221	rs3746221	chr19	58152020	0.371349	8	0.168098	0.310304	0.306522
Region Number 34	rs2889006	rs2889006	chr19	58343275	0.343074	8	0.118485	0.399928	0.306522
Region Number 34	rs10420575	rs10420575	chr19	58144548	0.733008	8	0.0824326	1.13856	0.306522
Region Number 34	rs75946741	rs75946741	chr19	58071195	0.364143	8	-0.0163178	0.0362368	0.306522
Region Number 35	rs112561341	rs112561341	chr1	15866031	0.437035	8	0.469835	2.88288	0.283854
Region Number 35	rs113612815	rs113612815	chr1	15879437	0.742563	8	0.343275	0.798784	0.283854
Region Number 35	rs111483261	rs111483261	chr1	15873810	0.272397	8	0.28062	0.800266	0.283854
Region Number 35	rs112986678	rs112986678	chr1	15862848	0.179444	8	-0.206451	0.996597	0.283854
Region Number 35	rs6689814	rs6689814	chr1	15887388	0.700928	8	-0.149691	0.258195	0.283854
Region Number 35	rs6659992	rs6659992	chr1	15897359	0.310161	8	-0.0665077	0.259827	0.283854
Region Number 35	rs111251901	rs111251901	chr1	15866500	0.37229	8	0.0397926	0.0360738	0.283854
Region Number 35	rs112867770	rs112867770	chr1	15866877	0.31273	8	-0.0290348	0.0235584	0.283854
Region Number 36	rs3796812	rs3796812	chr4	17582051	0.979388	8	-0.334653	1.31156	0.271656
Region Number 36	rs6813375	rs6813375	chr4	17649499	0.569737	8	-0.287264	1.08034	0.271656
Region Number 36	rs6813374	rs6813374	chr4	17649494	0.347994	8	0.255833	0.553579	0.271656
Region Number 36	rs1860597	rs1860597	chr4	17657650	0.338526	8	0.184195	0.44933	0.271656
Region Number 36	rs4698635	rs4698635	chr4	17630242	1.04604	8	0.181262	0.611444	0.271656
Region Number 36	rs12503164	rs12503164	chr4	17656107	0.300333	8	0.162694	0.348112	0.271656
Region Number 36	rs11736333	rs11736333	chr4	17617208	0.450111	8	0.0254132	0.122524	0.271656
Region Number 36	rs6854733	rs6854733	chr4	17640526	0.602163	8	0.00982434	0.387303	0.271656
Region Number 37	rs11131716	rs11131716	chr4	68508231	1.50167	15	-0.687843	1.44889	0.263242
Region Number 37	rs6854937	rs6854937	chr4	68579693	0.355809	15	0.441055	1.94587	0.263242
Region Number 37	rs1586198	rs1586198	chr4	68571297	0.554527	15	0.384554	0.970956	0.263242
Region Number 37	rs35683646	rs35683646	chr4	68605389	0.574891	15	0.368872	0.542673	0.263242
Region Number 37	rs3775880	rs3775880	chr4	68506130	1.01828	15	-0.362198	0.729529	0.263242
Region Number 37	rs72642371	rs72642371	chr4	68525122	0.188149	15	0.356225	1.43241	0.263242
Region Number 37	rs6825409	rs6825409	chr4	68564405	0.437035	15	0.313453	0.725932	0.263242
Region Number 37	rs12640455	rs12640455	chr4	68558839	0.295804	15	0.239296	1.10609	0.263242
Region Number 37	rs11131720	rs11131720	chr4	68535741	0.364143	15	-0.224213	0.836132	0.263242
Region Number 37	rs13105554	rs13105554	chr4	68523689	1.39553	15	0.167529	0.412104	0.263242
Region Number 37	rs354865	rs354865	chr4	68498338	0.31273	15	0.159853	0.242217	0.263242
Region Number 37	rs111505911	rs111505911	chr4	68528284	0.495883	15	-0.140862	0.358624	0.263242
Region Number 37	rs10031451	rs10031451	chr4	68546533	0.600916	15	-0.105101	0.260897	0.263242
Region Number 37	rs78566488	rs78566488	chr4	68589918	0.401373	15	0.0976088	0.663	0.263242
Region Number 37	rs151207676	rs151207676	chr4	68596604	1.02703	15	0.0610538	0.107271	0.263242
Region Number 38	rs4236831	rs4236831	chr8	96105933	0.792212	7	-0.525751	1.60904	0.254305
Region Number 38	rs11781099	rs11781099	chr8	95821854	0.361801	7	-0.351617	0.72631	0.254305
Region Number 38	rs112956884	rs112956884	chr8	95838543	0.538609	7	0.283034	0.860298	0.254305
Region Number 38	rs13273307	rs13273307	chr8	96104690	1.49282	7	0.27261	1.91717	0.254305
Region Number 38	rs59265059	rs59265059	chr8	95832816	0.564447	7	0.193114	0.480245	0.254305
Region Number 38	rs1946943	rs1946943	chr8	96102792	0.216564	7	0.116225	0.767279	0.254305
Region Number 38	rs112248596	rs112248596	chr8	95842324	0.587878	7	0.034301	0.121376	0.254305
Region Number 39	rs2016175	rs2016175	chr1	2513632	0.779359	10	0.756532	1.79291	0.225508
Region Number 39	rs10910099	rs10910099	chr1	2533552	1.04523	10	-0.365843	1.74457	0.225508
Region Number 39	rs2477678	rs2477678	chr1	2478511	0.915369	10	0.323139	1.26825	0.225508
Region Number 39	rs4648658	rs4648658	chr1	2560882	0.188149	10	-0.319543	1.14997	0.225508
Region Number 39	rs11585048	rs11585048	chr1	2534087	0.549363	10	0.284891	0.92228	0.225508
Region Number 39	rs897624	rs897624	chr1	2720175	0.278927	10	0.273395	1.54836	0.225508
Region Number 39	rs2227312	rs2227312	chr1	2487663	0.952733	10	0.128887	0.554483	0.225508
Region Number 39	rs4648659	rs4648659	chr1	2560903	0.613922	10	0.11249	0.914941	0.225508
Region Number 39	rs4487972	rs4487972	chr1	2472144	0.508035	10	0.0981942	0.207874	0.225508
Region Number 39	rs9970196	rs9970196	chr1	2574078	0.464435	10	-0.0332762	0.225348	0.225508
Region Number 40	rs11802413	rs11802413	chr1	25760920	0.715751	11	-0.564181	1.32514	0.225503
Region Number 40	rs679879	rs679879	chr1	25720204	0.801062	11	0.263128	0.731611	0.225503
Region Number 40	rs61775190	rs61775190	chr1	25808948	0.635138	11	0.25989	1.68103	0.225503
Region Number 40	rs2072931	rs2072931	chr1	25747399	1.08651	11	-0.247549	1.21132	0.225503
Region Number 40	rs2478025	rs2478025	chr1	25635336	0.0141421	11	-0.232668	0.749982	0.225503
Region Number 40	rs1296021	rs1296021	chr1	25720301	0.547814	11	0.187024	0.526756	0.225503
Region Number 40	rs631133	rs631133	chr1	25724146	0.533479	11	-0.142673	0.600934	0.225503
Region Number 40	rs3866917	rs3866917	chr1	25749459	0.282489	11	-0.0973934	0.309847	0.225503
Region Number 40	rs55812618	rs55812618	chr1	25599331	0.719514	11	0.0487596	0.0653481	0.225503
Region Number 40	rs35065124	rs35065124	chr1	25806112	0.604483	11	0.042849	0.105292	0.225503
Region Number 40	rs34491689	rs34491689	chr1	25826502	0.500899	11	0.00203345	0.0627862	0.225503
Region Number 41	rs1863913	rs1863913	chr3	134200205	0.448776	13	-1.26474	3.68129	0.223559
Region Number 41	rs58491661	rs58491661	chr3	134355189	2.47528	13	-0.558082	2.59451	0.223559
Region Number 41	rs9883753	rs9883753	chr3	134247231	0.582838	13	0.466503	1.19666	0.223559
Region Number 41	rs7627726	rs7627726	chr3	134211064	0.431972	13	-0.398161	1.12592	0.223559
Region Number 41	rs6766897	rs6766897	chr3	134191303	0.614329	13	-0.396601	1.68258	0.223559
Region Number 41	rs35933983	rs35933983	chr3	134271137	0.833906	13	0.169118	0.833827	0.223559
Region Number 41	rs9856693	rs9856693	chr3	134306913	0.238537	13	0.134688	0.477875	0.223559
Region Number 41	rs13081177	rs13081177	chr3	134289860	0.107703	13	0.102486	0.412104	0.223559
Region Number 41	rs4367113	rs4367113	chr3	134287975	0.446766	13	-0.0942781	0.806519	0.223559
Region Number 41	rs6439492	rs6439492	chr3	134290480	0.283901	13	-0.0731601	0.261875	0.223559
Region Number 41	rs6782128	rs6782128	chr3	134271232	0.295804	13	0.0395782	0.0352653	0.223559
Region Number 41	rs9985341	rs9985341	chr3	134232840	1.13411	13	0.00381815	0.0634013	0.223559
Region Number 41	rs4974481	rs4974481	chr3	134198419	0.250599	13	-0.000327028	0.0576866	0.223559
Region Number 42	rs1008917	rs1008917	chr15	65059651	0.267208	6	0.792693	2.6347	0.214165
Region Number 42	rs1684051	rs1684051	chr15	65198309	0.724224	6	-0.510853	1.5587	0.214165
Region Number 42	rs7182488	rs7182488	chr15	65058128	0.386135	6	0.16651	0.405993	0.214165
Region Number 42	rs685068	rs685068	chr15	64889129	0.433705	6	0.0876243	0.302863	0.214165
Region Number 42	rs10851739	rs10851739	chr15	65056043	0.245357	6	0.0615695	0.139392	0.214165
Region Number 42	rs673931	rs673931	chr15	64814293	0.303645	6	0.0459863	0.205589	0.214165
Region Number 43	rs116419760	rs2647049	chr6	32672681	0.424617	20	-0.944585	1.30257	0.194477
Region Number 43	rs9272441	rs9272441	chr6	32605380	1.55345	20	-0.70628	1.87365	0.194477
Region Number 43	rs115810904	rs17212616	chr6	32674617	0.336006	20	-0.536377	1.67992	0.194477
Region Number 43	rs3828790	rs3828790	chr6	32635809	0.54461	20	0.43834	0.678792	0.194477
Region Number 43	rs9272416	rs9272416	chr6	32605043	0.413038	20	-0.331809	1.7348	0.194477
Region Number 43	rs1071630	rs1071630	chr6	32609126	0.938083	20	0.330654	0.806519	0.194477
Region Number 43	rs75142923	rs58495148	chr6	32520816	0.417013	20	0.289967	0.894855	0.194477
Region Number 43	rs3828791	rs3828791	chr6	32635813	0.746525	20	0.281662	0.743469	0.194477
Region Number 43	rs74332785	rs71549251	chr6	32501574	0.320156	20	0.261061	1.27226	0.194477
Region Number 43	rs114830895	rs114830895	chr6	32941921	0.658027	20	-0.217943	1.45573	0.194477
Region Number 43	rs9274607	rs9274607	chr6	32635713	0.550364	20	0.213185	0.779654	0.194477
Region Number 43	rs116403742	rs28371274	chr6	32674558	0.298831	20	0.143663	0.799243	0.194477
Region Number 43	rs113012981	rs9461778	chr6	32578352	0.386523	20	-0.084335	0.280177	0.194477
Region Number 43	rs9273462	rs1063348	chr6	32627923	0.214709	20	0.0796585	0.0336119	0.194477
Region Number 43	rs1063355	rs1063355	chr6	32627714	0.742563	20	-0.0668598	0.356665	0.194477
Region Number 43	rs9273375	rs9273375	chr6	32626786	0.90956	20	0.0617113	0.0302938	0.194477
Region Number 43	rs9272442	rs9272442	chr6	32605400	1.0447	20	-0.0471861	0.216465	0.194477
Region Number 43	rs9270382	rs9270382	chr6	32558285	0.448219	20	-0.0452474	0.0278092	0.194477
Region Number 43	rs9273479	rs9273479	chr6	32628093	0.291548	20	0.0305673	0.102916	0.194477
Region Number 43	rs115694032	rs115694032	chr6	32937982	0.582151	20	-0.0172673	0.0133589	0.194477
Region Number 44	rs56149961	rs56149961	chr11	49931121	0.313847	13	0.335621	1.30103	0.187651
Region Number 44	rs61891130	rs61891130	chr11	50102389	0.371349	13	0.306812	1.69952	0.187651
Region Number 44	rs61891129	rs61891129	chr11	50101065	0.98158	13	-0.247359	1.1736	0.187651
Region Number 44	rs61904499	rs61904499	chr11	49885914	1.02708	13	0.176772	0.65619	0.187651
Region Number 44	rs61904196	rs61904196	chr11	49644081	1.21696	13	0.160604	0.194262	0.187651
Region Number 44	rs7123480	rs7123480	chr11	49773888	0.765114	13	-0.115823	0.135174	0.187651
Region Number 44	rs77709008	rs77709008	chr11	49910858	0.460435	13	-0.0912701	0.190427	0.187651
Region Number 44	rs61906766	rs61906766	chr11	49845013	0.654446	13	0.0898479	0.569822	0.187651
Region Number 44	rs61904203	rs61904203	chr11	49660004	0.532541	13	-0.0864979	0.869404	0.187651
Region Number 44	rs28806529	rs28806529	chr11	50044343	0.19799	13	-0.0584074	0.189824	0.187651
Region Number 44	rs61891087	rs61891087	chr11	50055562	0.187883	13	0.0526918	0.265975	0.187651
Region Number 44	rs61904487	rs61904487	chr11	49879026	0.492849	13	0.0233537	0.153299	0.187651
Region Number 44	rs61891088	rs61891088	chr11	50057706	0.468722	13	-0.0138176	0.343026	0.187651
Region Number 45	rs1613233	rs1613233	chr3	41945144	1.01828	11	-0.512729	1.33667	0.148039
Region Number 45	rs1717033	rs1717033	chr3	41910216	0.177482	11	0.205571	0.294536	0.148039
Region Number 45	rs12185908	rs12185908	chr3	41834492	1.21231	11	-0.198158	0.748864	0.148039
Region Number 45	rs9823254	rs9823254	chr3	41894768	0.27074	11	0.165498	0.39848	0.148039
Region Number 45	rs56036624	rs56036624	chr3	41885339	0.425558	11	-0.137797	1.05363	0.148039
Region Number 45	rs9875083	rs9875083	chr3	41775786	1.72569	11	0.134552	0.538949	0.148039
Region Number 45	rs10452020	rs10452020	chr3	41815951	1.82631	11	0.121171	0.264775	0.148039
Region Number 45	rs140970237	rs55993837	chr3	41892031	0.200998	11	0.0938193	0.274468	0.148039
Region Number 45	rs56158380	rs56158380	chr3	41885588	0.371618	11	-0.0874261	0.266695	0.148039
Region Number 45	rs1016669	rs1016669	chr3	41894440	0.462709	11	-0.00496537	0.145004	0.148039
Region Number 45	rs144523572	rs112868731	chr3	41883355	0.831505	11	0.000114272	0.0873136	0.148039
Region Number 46	rs6949978	rs6949978	chr7	32560554	0.451664	8	-0.981201	3.67088	0.143641
Region Number 46	rs59958456	rs59958456	chr7	32803116	1.60891	8	-0.457352	2.32179	0.143641
Region Number 46	rs145127609	rs4000157	chr7	32769702	0.794292	8	0.32953	1.6636	0.143641
Region Number 46	rs12701245	rs12701245	chr7	32798509	0.295804	8	0.182456	0.662711	0.143641
Region Number 46	rs56812038	rs56812038	chr7	32720647	0.890562	8	-0.166421	0.438889	0.143641
Region Number 46	rs143520510	rs143520510	chr7	32832260	0.488365	8	0.141788	0.363942	0.143641
Region Number 46	rs6972178	rs6972178	chr7	32814458	0.464866	8	0.132786	0.493812	0.143641
Region Number 46	rs13230694	rs13230694	chr7	32790203	0.497293	8	-0.0153954	0.0929199	0.143641
Region Number 47	rs2867296	rs2867296	chr1	150903234	0.390512	9	-0.697738	1.92099	0.124573
Region Number 47	rs11552229	rs11552229	chr1	150783985	0.508035	9	0.153733	0.687215	0.124573
Region Number 47	rs12404199	rs12404199	chr1	150858571	0.356651	9	-0.117917	0.333973	0.124573
Region Number 47	rs4970930	rs4970930	chr1	150889643	0.0509902	9	0.113407	0.294366	0.124573
Region Number 47	rs72704685	rs72704685	chr1	150897687	0.41833	9	0.0751332	0.432262	0.124573
Region Number 47	rs34985895	rs34985895	chr1	150932501	0.445197	9	-0.0717267	0.218549	0.124573
Region Number 47	rs6657388	rs6657388	chr1	150748786	0.217715	9	-0.009981	0.172108	0.124573
Region Number 47	rs6587551	rs6587551	chr1	150952674	0.284253	9	-0.00837835	0.0657859	0.124573
Region Number 47	rs12402006	rs12402006	chr1	150869829	0.471381	9	-0.00471985	0.18608	0.124573
Region Number 48	rs7128739	rs7128739	chr11	74573010	0.691303	5	-0.589914	1.57801	0.112383
Region Number 48	rs142347812	rs142347812	chr11	74106695	0.340294	5	-0.227297	1.32331	0.112383
Region Number 48	rs12221841	rs12221841	chr11	74618701	0.502494	5	0.196624	1.96917	0.112383
Region Number 48	rs12576129	rs12576129	chr11	74489069	0.515655	5	0.131489	0.194388	0.112383
Region Number 48	rs2165162	rs2165162	chr11	74659789	0.813695	5	0.0855713	0.266137	0.112383
Region Number 49	rs11880872	rs11880872	chr19	50527043	0.988332	56	1.28854	3.46714	0.104181
Region Number 49	rs10411204	rs10411204	chr19	50507336	0.444522	56	-0.970697	2.079	0.104181
Region Number 49	rs28446996	rs28446996	chr19	50525009	0.228254	56	0.61115	1.63183	0.104181
Region Number 49	rs11879639	rs11879639	chr19	50490490	0.367015	56	-0.610555	1.23246	0.104181
Region Number 49	rs1152239	rs1152239	chr19	50420671	1.16983	56	-0.59632	2.27414	0.104181
Region Number 49	rs28580557	rs28580557	chr19	50516410	0.417253	56	-0.55689	1.39466	0.104181
Region Number 49	rs10409085	rs10409085	chr19	50497987	1.15078	56	-0.501192	2.46871	0.104181
Region Number 49	rs10407013	rs10407013	chr19	50501054	1.68015	56	-0.455819	0.650469	0.104181
Region Number 49	rs16981706	rs16981706	chr19	50548626	0.59338	56	-0.42604	1.63036	0.104181
Region Number 49	rs892149	rs892149	chr19	50194845	1.10892	56	0.392661	1.73218	0.104181
Region Number 49	rs10417604	rs10417604	chr19	50499230	1.19545	56	0.380915	1.21143	0.104181
Region Number 49	rs60448139	rs60448139	chr19	50532939	0.562228	56	0.357017	0.862957	0.104181
Region Number 49	rs10407701	rs10407701	chr19	50515804	1.00225	56	-0.329343	1.66002	0.104181
Region Number 49	rs11547883	rs11547883	chr19	50510862	0.4994	56	0.307028	0.678792	0.104181
Region Number 49	rs73932232	rs73932232	chr19	50486540	0.251794	56	-0.302692	1.05257	0.104181
Region Number 49	rs73932262	rs73932262	chr19	50490170	0.665207	56	0.297919	1.92711	0.104181
Region Number 49	rs10411894	rs10411894	chr19	50515880	0.300333	56	0.294194	1.23582	0.104181
Region Number 49	rs16981705	rs16981705	chr19	50548191	0.469574	56	-0.279252	0.892366	0.104181
Region Number 49	rs10405594	rs10405594	chr19	50500970	0.301496	56	-0.276179	0.743469	0.104181
Region Number 49	rs11879659	rs11879659	chr19	50490522	0.315278	56	-0.252168	1.15313	0.104181
Region Number 49	rs10415604	rs10415604	chr19	50553809	0.29	56	-0.249303	0.441955	0.104181
Region Number 49	rs10412963	rs10412963	chr19	50507361	1.56582	56	-0.249191	0.528931	0.104181
Region Number 49	rs78635820	rs78635820	chr19	50501545	0.431856	56	-0.2428	0.580708	0.104181
Region Number 49	rs11879661	rs11879661	chr19	50490539	0.358608	56	-0.238751	0.802858	0.104181
Region Number 49	rs10405404	rs10405404	chr19	50515456	0.283373	56	-0.23397	1.08064	0.104181
Region Number 49	rs28504051	rs28504051	chr19	50564214	0.455522	56	0.217754	1.52109	0.104181
Region Number 49	rs10407109	rs10407109	chr19	50494563	0.553986	56	-0.212573	0.403875	0.104181
Region Number 49	rs28494717	rs28494717	chr19	50565851	0.133791	56	-0.203261	0.579306	0.104181
Region Number 49	rs115197927	rs115197927	chr19	50433255	0.340294	56	0.200522	1.46119	0.104181
Region Number 49	rs28422915	rs28422915	chr19	50567680	0.935682	56	-0.19562	0.742991	0.104181
Region Number 49	rs147669843	rs147669843	chr19	50532424	0.339706	56	0.193489	1.03739	0.104181
Region Number 49	rs10416166	rs10416166	chr19	50481154	0.371753	56	-0.185984	0.883032	0.104181
Region Number 49	rs10419876	rs10419876	chr19	50545025	0.346987	56	0.185439	0.722117	0.104181
Region Number 49	rs28677916	rs28677916	chr19	50531281	0.565155	56	-0.182891	0.346049	0.104181
Region Number 49	rs10409482	rs10409482	chr19	50498078	0.348281	56	-0.176576	0.869457	0.104181
Region Number 49	rs10405696	rs10405696	chr19	50501185	0.412432	56	0.161309	1.14774	0.104181
Region Number 49	rs73935126	rs73935126	chr19	50504343	0.486107	56	-0.151258	1.44931	0.104181
Region Number 49	rs10422936	rs10422936	chr19	50532972	0.850999	56	-0.13244	0.356193	0.104181
Region Number 49	rs10422354	rs10422354	chr19	50532917	1.07466	56	0.130278	0.417011	0.104181
Region Number 49	rs73935150	rs73935150	chr19	50528787	1.20744	56	0.122998	0.390017	0.104181
Region Number 49	rs10417044	rs10417044	chr19	50513620	0.190263	56	-0.111136	0.103929	0.104181
Region Number 49	rs55848232	rs55848232	chr19	50561424	2.32764	56	-0.106153	0.185699	0.104181
Region Number 49	rs8103983	rs8103983	chr19	50519609	0.476445	56	0.0983315	0.275765	0.104181
Region Number 49	rs55780989	rs55780989	chr19	50488495	0.457493	56	-0.0931132	0.449276	0.104181
Region Number 49	rs78109736	rs78109736	chr19	50515311	0.560803	56	-0.088288	0.117832	0.104181
Region Number 49	rs111981233	rs111981233	chr19	50016479	0.418927	56	0.0840316	0.20169	0.104181
Region Number 49	rs11879616	rs11879616	chr19	50504056	0.417253	56	0.0805711	0.439931	0.104181
Region Number 49	rs2914664	rs2914664	chr19	49968290	0.44486	56	-0.0661347	0.579306	0.104181
Region Number 49	rs10412158	rs10412158	chr19	50528696	0.283373	56	0.0660998	0.744864	0.104181
Region Number 49	rs10404987	rs10404987	chr19	50500916	0.588048	56	-0.0640146	0.185224	0.104181
Region Number 49	rs57867677	rs57867677	chr19	50561440	0.286531	56	-0.0527561	0.0252275	0.104181
Region Number 49	rs73932236	rs73932236	chr19	50488606	0.40694	56	-0.0471521	0.518429	0.104181
Region Number 49	rs11669032	rs11669032	chr19	49947198	0.691809	56	-0.036812	0.273411	0.104181
Region Number 49	rs57723601	rs57723601	chr19	50519240	1.20312	56	-0.0359027	0.37777	0.104181
Region Number 49	rs10413762	rs10413762	chr19	50565473	0.974218	56	0.034411	0.0423563	0.104181
Region Number 49	rs59552263	rs59552263	chr19	50532894	0.480521	56	-0.00651931	0.0448077	0.104181
Region Number 50	rs9393894	rs9393894	chr6	28112562	0.48775	10	0.699016	2.94947	0.0790395
Region Number 50	rs4713143	rs4713143	chr6	28106759	0.760066	10	0.327456	0.662711	0.0790395
Region Number 50	rs9348796	rs9348796	chr6	28126202	0.943027	10	0.29586	1.00432	0.0790395
Region Number 50	rs1947862	rs1947862	chr6	28105196	0.431972	10	0.288692	2.27414	0.0790395
Region Number 50	rs1361387	rs1361387	chr6	28412929	0.95483	10	0.272046	1.42596	0.0790395
Region Number 50	rs6941992	rs6941992	chr6	28106141	0.545802	10	-0.250158	0.772315	0.0790395
Region Number 50	rs1904841	rs1904841	chr6	28108085	0.401995	10	0.203156	0.645738	0.0790395
Region Number 50	rs9393897	rs9393897	chr6	28127710	1.21844	10	0.186539	0.200489	0.0790395
Region Number 50	rs9357065	rs9357065	chr6	28129580	0.59338	10	0.0704007	0.800019	0.0790395
Region Number 50	rs2213806	rs2213806	chr6	28457818	0.179165	10	-0.0207864	0.302863	0.0790395
Region Number 51	rs4793995	rs4793995	chr17	47019399	0.682715	18	-0.661403	1.56819	0.0611978
Region Number 51	rs62078375	rs62078375	chr17	47034974	0.488365	18	-0.54533	1.95032	0.0611978
Region Number 51	rs62075820	rs62075820	chr17	46983171	0.484665	18	0.510292	1.88713	0.0611978
Region Number 51	rs62075844	rs62075844	chr17	47002389	0.179444	18	0.501231	3.13593	0.0611978
Region Number 51	rs12603261	rs12603261	chr17	46994396	0.437035	18	-0.474268	1.05678	0.0611978
Region Number 51	rs12602746	rs12602746	chr17	47031741	0.69491	18	-0.307332	0.655613	0.0611978
Region Number 51	rs1057897	rs1057897	chr17	47005509	1.92013	18	0.260176	1.68103	0.0611978
Region Number 51	rs4378658	rs4378658	chr17	46993370	0.221585	18	-0.235742	2.30998	0.0611978
Region Number 51	rs28517720	rs28517720	chr17	46976756	0.463141	18	-0.222232	0.770675	0.0611978
Region Number 51	rs34899772	rs34899772	chr17	46984425	0.540555	18	0.172759	0.305559	0.0611978
Region Number 51	rs4399576	rs4399576	chr17	47009835	0.385357	18	-0.165984	0.903233	0.0611978
Region Number 51	rs2270574	rs2270574	chr17	47022270	0.221585	18	-0.10494	0.4559	0.0611978
Region Number 51	rs17708633	rs17708633	chr17	47011620	0.386782	18	0.096341	0.22567	0.0611978
Region Number 51	rs903567	rs903567	chr17	46980318	0.881533	18	-0.0959938	0.136264	0.0611978
Region Number 51	rs2546491	rs2546491	chr17	46977916	0.520192	18	0.0718189	0.610025	0.0611978
Region Number 51	rs2898705	rs2898705	chr17	47022861	0.284253	18	0.0700401	0.134408	0.0611978
Region Number 51	rs28694768	rs28694768	chr17	46976781	0.334813	18	-0.0643119	0.15367	0.0611978
Region Number 51	rs9912829	rs9912829	chr17	46982749	0.456946	18	-0.0539003	0.236604	0.0611978
Region Number 52	rs58726213	rs58726213	chr16	31044683	0.549272	9	-0.574008	1.79961	0.0490513
Region Number 52	rs11865038	rs11865038	chr16	31095171	0.523163	9	-0.487463	3.0358	0.0490513
Region Number 52	rs6565217	rs6565217	chr16	31083324	0.381707	9	-0.220881	1.02045	0.0490513
Region Number 52	rs35713203	rs35713203	chr16	31090407	0.905428	9	-0.186058	0.625757	0.0490513
Region Number 52	rs7203999	rs7203999	chr16	31017554	0.4998	9	0.168795	0.405326	0.0490513
Region Number 52	rs11864806	rs11864806	chr16	31095204	0.648845	9	0.152554	0.63343	0.0490513
Region Number 52	rs4889620	rs4889620	chr16	31131174	0.345543	9	-0.0837676	0.360464	0.0490513
Region Number 52	rs7500176	rs7500176	chr16	31041137	0.354119	9	0.0339395	0.0992963	0.0490513
Region Number 52	rs12445650	rs12445650	chr16	31044897	0.672756	9	-0.00651622	0.246458	0.0490513
Region Number 53	rs16949275	rs16949275	chr18	44700703	0.538702	6	0.341211	0.795905	0.0414926
Region Number 53	rs3809965	rs3809965	chr18	44676872	0.644127	6	0.247681	2.5284	0.0414926
Region Number 53	rs80064497	rs80064497	chr18	44669653	0.535444	6	-0.187076	0.183176	0.0414926
Region Number 53	rs3893053	rs3893053	chr18	44332018	0.17	6	0.0623087	0.219031	0.0414926
Region Number 53	rs145071624	rs145071624	chr18	44698392	0.540093	6	0.062138	0.142316	0.0414926
Region Number 53	rs78585258	rs78585258	chr18	44677729	0.845104	6	-0.030789	0.268808	0.0414926
Region Number 54	rs2258769	rs2258769	chr20	25276680	0.13784	35	-1.52502	2.94744	0.0414808
Region Number 54	rs2259928	rs2259928	chr20	25281834	0.936429	35	-1.04315	1.34473	0.0414808
Region Number 54	rs408853	rs408853	chr20	25444805	0.315278	35	0.557056	2.68979	0.0414808
Region Number 54	rs2387884	rs2387884	chr20	25379069	1.18326	35	0.556024	1.56664	0.0414808
Region Number 54	rs422424	rs422424	chr20	25445446	0.680221	35	-0.455997	1.90003	0.0414808
Region Number 54	rs398036	rs398036	chr20	25439850	0.506952	35	0.392451	1.19137	0.0414808
Region Number 54	rs372678	rs372678	chr20	25465248	0.367151	35	0.348986	1.33571	0.0414808
Region Number 54	rs1541061	rs1541061	chr20	25521057	0.413401	35	0.329175	0.999268	0.0414808
Region Number 54	rs6115153	rs6115153	chr20	25325567	0.528772	35	0.313406	0.329619	0.0414808
Region Number 54	rs4815424	rs4815424	chr20	25390284	0.337491	35	-0.281807	1.20203	0.0414808
Region Number 54	rs2259961	rs2259961	chr20	25282626	1.45801	35	0.231883	0.917226	0.0414808
Region Number 54	rs2482906	rs2482906	chr20	25387465	0.466262	35	0.231429	0.65508	0.0414808
Region Number 54	rs6050626	rs6050626	chr20	25428261	0.644515	35	-0.222233	0.353416	0.0414808
Region Number 54	rs2263204	rs2263204	chr20	25377688	0.506458	35	0.21046	0.358805	0.0414808
Region Number 54	rs454723	rs454723	chr20	25438928	0.39	35	0.204951	0.635458	0.0414808
Region Number 54	rs2387891	rs2387891	chr20	25470328	0.895433	35	0.185786	0.668119	0.0414808
Region Number 54	rs78482507	rs78482507	chr20	25529650	0.307409	35	-0.173178	1.02208	0.0414808
Region Number 54	rs4815414	rs4815414	chr20	25361701	0.430929	35	-0.170427	0.489938	0.0414808
Region Number 54	rs376742	rs376742	chr20	25487417	0.633325	35	0.155883	0.63817	0.0414808
Region Number 54	rs2500401	rs2500401	chr20	25356497	0.637024	35	-0.153393	0.284344	0.0414808
Region Number 54	rs2257705	rs2257705	chr20	25264664	0.480625	35	0.126047	0.389438	0.0414808
Region Number 54	rs433352	rs433352	chr20	25467992	0.371214	35	0.117118	0.334632	0.0414808
Region Number 54	rs2257233	rs2257233	chr20	25265984	1.07875	35	-0.114821	0.516053	0.0414808
Region Number 54	rs2258617	rs2258617	chr20	25274318	0.343657	35	0.114358	0.14184	0.0414808
Region Number 54	rs6107033	rs6107033	chr20	25363591	0.232594	35	0.104836	0.162205	0.0414808
Region Number 54	rs6115229	rs6115229	chr20	25602328	0.454863	35	-0.0995499	0.860298	0.0414808
Region Number 54	rs6107047	rs6107047	chr20	25442097	0.354965	35	0.0641017	0.0498429	0.0414808
Region Number 54	rs2482940	rs2482940	chr20	25349830	0.59439	35	0.0619592	0.0498429	0.0414808
Region Number 54	rs4813562	rs4813562	chr20	25352588	0.610819	35	0.0596647	0.121888	0.0414808
Region Number 54	rs6115185	rs6115185	chr20	25425943	0.519423	35	-0.04983	0.0942941	0.0414808
Region Number 54	rs4813546	rs4813546	chr20	25054306	0.561783	35	0.0373752	0.0373568	0.0414808
Region Number 54	rs2424703	rs2424703	chr20	25270124	0.580086	35	-0.0339655	0.217962	0.0414808
Region Number 54	rs2482918	rs2482918	chr20	25412135	0.228473	35	0.0305499	0.101905	0.0414808
Region Number 54	rs2424711	rs2424711	chr20	25286059	0.431856	35	-0.0212961	0.110983	0.0414808
Region Number 54	rs6037103	rs6037103	chr20	25369095	0.150665	35	0.0191772	0.0730919	0.0414808
Region Number 55	rs2878525	rs2878525	chr5	176937414	0.446766	7	-0.498612	1.70825	0.0396259
Region Number 55	rs114422170	rs114422170	chr5	176935999	0.513225	7	0.26562	1.45903	0.0396259
Region Number 55	rs76027440	rs76027440	chr5	177114332	0.234307	7	0.219768	0.678792	0.0396259
Region Number 55	rs150865136	rs150865136	chr5	177135320	1.27	7	-0.196933	1.0955	0.0396259
Region Number 55	rs6861006	rs6861006	chr5	177134685	0.267395	7	0.119532	0.293856	0.0396259
Region Number 55	rs28461466	rs28461466	chr5	177013450	0.432782	7	-0.116301	0.23397	0.0396259
Region Number 55	rs184780012	rs184780012	chr5	177136642	0.418927	7	0.0613659	0.167942	0.0396259
Region Number 56	rs78434425	rs78434425	chr15	75304754	0.516624	8	-1.80633	1.3613	0.0382879
Region Number 56	rs9673012	rs9673012	chr15	75293737	0.630159	8	-0.905474	3.0325	0.0382879
Region Number 56	rs77436479	rs77436479	chr15	75293234	0.221585	8	0.333877	0.963809	0.0382879
Region Number 56	rs2304904	rs2304904	chr15	75315975	0.446654	8	0.113744	0.44231	0.0382879
Region Number 56	rs12916964	rs12916964	chr15	75792297	0.580086	8	-0.0974252	0.185618	0.0382879
Region Number 56	rs6495138	rs6495138	chr15	75304692	0.696994	8	0.0656136	0.0934268	0.0382879
Region Number 56	rs56970592	rs56970592	chr15	75292916	0.672756	8	-0.0295679	0.0719423	0.0382879
Region Number 56	rs58294763	rs58294763	chr15	75299768	0.342199	8	-0.00825571	0.00246343	0.0382879
Region Number 57	rs112636307	rs112636307	chr2	89266057	1.19649	9	-0.297794	1.31166	0.0087333
Region Number 57	rs4529047	rs4529047	chr2	88952068	0.21095	9	-0.287692	0.470365	0.0087333
Region Number 57	rs17037571	rs17037571	chr2	88998266	0.494975	9	-0.158152	0.690238	0.0087333
Region Number 57	rs7596565	rs7596565	chr2	89026517	0.458258	9	0.117358	0.802858	0.0087333
Region Number 57	rs13414562	rs13414562	chr2	89016874	0.556147	9	-0.108209	0.427417	0.0087333
Region Number 57	rs7569862	rs7569862	chr2	89026534	0.448999	9	0.0778432	0.390784	0.0087333
Region Number 57	rs58593907	rs58593907	chr2	88993218	0.425558	9	-0.0634373	0.0617102	0.0087333
Region Number 57	rs76005125	rs76005125	chr2	89023692	1.41718	9	-0.0394761	0.0855282	0.0087333
Region Number 57	rs10187587	rs10187587	chr2	88991829	0.434741	9	0.0167703	0.096483	0.0087333
Region Number 58	rs146833335	rs2316952	chr17	44139190	0.395601	266	-1.33556	2.23446	0.00817666
Region Number 58	rs112644159	rs62064393	chr17	43665343	0.602495	266	-1.14241	3.09168	0.00817666
Region Number 58	rs141388053	rs2458206	chr17	44295052	0.524786	266	1.09193	2.92074	0.00817666
Region Number 58	rs113517940	rs62054381	chr17	43801185	0.408901	266	-0.86071	2.1014	0.00817666
Region Number 58	rs139768319	rs62066085	chr17	43688249	0.82061	266	-0.85347	3.27508	0.00817666
Region Number 58	rs117218299	rs17572467	chr17	44054388	0.424617	266	-0.749865	2.5284	0.00817666
Region Number 58	rs111970616	rs111970616	chr17	44169581	0.278029	266	0.679094	1.32939	0.00817666
Region Number 58	rs878887	rs878887	chr17	43912582	0.418927	266	-0.678745	3.31974	0.00817666
Region Number 58	rs55915917	rs55915917	chr17	43892784	0.591439	266	0.671485	2.80301	0.00817666
Region Number 58	rs113093579	rs113093579	chr17	43934116	1.08747	266	-0.648755	3.60416	0.00817666
Region Number 58	rs117034045	rs56103233	chr17	44256710	0.722842	266	0.640092	1.75482	0.00817666
Region Number 58	rs118065038	rs62055491	chr17	43951120	0.385097	266	0.637433	2.17692	0.00817666
Region Number 58	rs116788963	rs17563889	chr17	43818946	1.10309	266	0.633992	0.915412	0.00817666
Region Number 58	rs117504851	rs76380490	chr17	44203413	0.642729	266	-0.633163	1.58357	0.00817666
Region Number 58	rs111871877	rs62063849	chr17	44073062	0.510294	266	-0.59979	0.772642	0.00817666
Region Number 58	rs117571323	rs17688558	chr17	43773943	0.773369	266	0.591262	2.01138	0.00817666
Region Number 58	rs117800144	rs62061715	chr17	44011526	0.354119	266	0.584621	1.96917	0.00817666
Region Number 58	rs149744895	rs241038	chr17	43730598	0.339706	266	0.576812	2.37662	0.00817666
Region Number 58	rs114284894	rs56006248	chr17	43815141	0.195192	266	-0.572892	1.91062	0.00817666
Region Number 58	rs113856644	rs113856644	chr17	43932277	0.621048	266	0.5727	1.41434	0.00817666
Region Number 58	rs117682592	rs62060812	chr17	44151667	0.542771	266	0.553475	1.46482	0.00817666
Region Number 58	rs112677227	rs55944735	chr17	43958172	0.256515	266	0.549647	1.41121	0.00817666
Region Number 58	rs118184026	rs62060768	chr17	44134984	0.237697	266	-0.54206	0.89195	0.00817666
Region Number 58	rs145612627	rs56249780	chr17	43957328	0.251992	266	0.531708	2.25767	0.00817666
Region Number 58	rs118000956	rs62054811	chr17	43918651	0.833127	266	0.51096	2.93606	0.00817666
Region Number 58	rs113449071	rs36123991	chr17	44359663	0.550908	266	-0.500362	1.05938	0.00817666
Region Number 58	rs118027349	rs62054825	chr17	43930033	0.267208	266	-0.494849	1.61732	0.00817666
Region Number 58	rs117307367	rs62055933	chr17	43848461	0.463033	266	-0.478109	2.08091	0.00817666
Region Number 58	rs117188042	rs62055887	chr17	43838710	0.43795	266	0.468455	3.43776	0.00817666
Region Number 58	rs118055851	rs62060951	chr17	44271512	1.03194	266	-0.46522	2.75712	0.00817666
Region Number 58	rs147183292	rs55913645	chr17	44070956	2.32764	266	0.46192	1.93703	0.00817666
Region Number 58	rs112960425	rs2532323	chr17	44358146	0.361525	266	0.456105	1.4938	0.00817666
Region Number 58	rs149437856	rs62073148	chr17	44331411	0.583181	266	0.452021	1.6791	0.00817666
Region Number 58	rs117688250	rs62060850	chr17	44157982	2.58967	266	0.447499	1.85811	0.00817666
Region Number 58	rs111511018	rs111511018	chr17	43794828	0.511566	266	0.445026	2.14879	0.00817666
Region Number 58	rs117763124	rs62062790	chr17	44025045	0.520192	266	-0.443055	3.68129	0.00817666
Region Number 58	rs112554467	rs2532289	chr17	44238571	1.04513	266	0.442512	0.870178	0.00817666
Region Number 58	rs117551120	rs62063799	chr17	44069180	0.793788	266	-0.420816	1.36895	0.00817666
Region Number 58	rs148098161	rs2004260	chr17	43822398	0.298998	266	0.417995	1.66836	0.00817666
Region Number 58	rs111245553	rs2950705	chr17	44343121	0.232594	266	-0.409698	1.92711	0.00817666
Region Number 58	rs140169141	rs2696630	chr17	44327482	1.21943	266	0.396634	2.23446	0.00817666
Region Number 58	rs117658051	rs76839282	chr17	44029178	1.10512	266	0.396614	2.59451	0.00817666
Region Number 58	rs144235079	rs62061800	chr17	44174109	0.795047	266	-0.388631	1.30598	0.00817666
Region Number 58	rs149426978	rs62060921	chr17	44263479	0.564447	266	0.388541	1.67957	0.00817666
Region Number 58	rs150045259	rs111520035	chr17	44039410	0.404228	266	0.385509	1.14997	0.00817666
Region Number 58	rs116983424	rs75877285	chr17	44240850	0.480833	266	-0.379773	1.49104	0.00817666
Region Number 58	rs117177624	rs1984937	chr17	43980530	1.39363	266	0.376604	1.14997	0.00817666
Region Number 58	rs116967306	rs413778	chr17	43716885	1.6375	266	0.375947	1.71145	0.00817666
Region Number 58	rs113527274	rs62066119	chr17	43695197	0.665958	266	0.37471	1.77788	0.00817666
Region Number 58	rs117273634	rs919461	chr17	44065669	0.614003	266	-0.369583	1.13523	0.00817666
Region Number 58	rs117518120	rs62056909	chr17	43783803	0.647688	266	-0.3654	1.07357	0.00817666
Region Number 58	rs118105343	rs62055928	chr17	43847374	0.247184	266	0.361773	0.8291	0.00817666
Region Number 58	rs116960832	rs62056779	chr17	43971937	0.487032	266	0.359574	1.41057	0.00817666
Region Number 58	rs116938749	rs1813014	chr17	43660209	0.241868	266	0.358452	1.12089	0.00817666
Region Number 58	rs116103449	rs62054419	chr17	43816605	1.29499	266	-0.357053	1.96917	0.00817666
Region Number 58	rs117542455	rs36039990	chr17	44352639	0.254755	266	0.353612	1.14997	0.00817666
Region Number 58	rs143897853	rs55788597	chr17	44003397	1.36956	266	-0.3494	2.07791	0.00817666
Region Number 58	rs137984402	rs1918784	chr17	44276013	0.495883	266	-0.348215	0.95423	0.00817666
Region Number 58	rs118114123	rs55801356	chr17	43837237	0.457493	266	-0.347845	0.876903	0.00817666
Region Number 58	rs117534609	rs62056783	chr17	43974549	0.927416	266	-0.345314	1.68103	0.00817666
Region Number 58	rs147282955	rs62054426	chr17	43820741	1.03875	266	0.343972	1.08034	0.00817666
Region Number 58	rs113756034	rs4569335	chr17	43811950	0.813081	266	-0.339442	1.90471	0.00817666
Region Number 58	rs117221739	rs62056778	chr17	43971604	0.688985	266	-0.334589	0.971676	0.00817666
Region Number 58	rs140713557	rs140713557	chr17	43953179	0.431856	266	-0.330269	0.896956	0.00817666
Region Number 58	rs116535705	rs1526125	chr17	43812177	0.531413	266	-0.326245	0.936873	0.00817666
Region Number 58	rs117996326	rs12150447	chr17	44128125	1.08692	266	0.319831	1.64153	0.00817666
Region Number 58	rs118098769	rs2532267	chr17	44250616	0.522877	266	-0.319499	1.67388	0.00817666
Region Number 58	rs117553807	rs55996632	chr17	43935888	0.483942	266	-0.318159	0.778731	0.00817666
Region Number 58	rs117790930	rs74759276	chr17	44069768	0.74552	266	-0.317231	2.76951	0.00817666
Region Number 58	rs117140391	rs62055939	chr17	43849787	2.07726	266	-0.316859	1.62973	0.00817666
Region Number 58	rs117159283	rs55787105	chr17	43853109	0.66174	266	-0.314414	1.51895	0.00817666
Region Number 58	rs138698126	rs411305	chr17	43687393	0.710704	266	0.311272	1.23757	0.00817666
Region Number 58	rs117629712	rs62055716	chr17	43765778	0.755381	266	0.310046	0.879594	0.00817666
Region Number 58	rs112413989	rs75022332	chr17	43810873	1.1327	266	0.309464	0.712758	0.00817666
Region Number 58	rs118043189	rs75666751	chr17	44090148	1.14564	266	0.308103	1.16215	0.00817666
Region Number 58	rs118084798	rs62055714	chr17	43764796	1.23365	266	-0.305266	0.748214	0.00817666
Region Number 58	rs114812993	rs55947210	chr17	43808763	0.443283	266	0.30234	1.79619	0.00817666
Region Number 58	rs117095767	rs55826010	chr17	43679193	0.175214	266	-0.296975	1.55167	0.00817666
Region Number 58	rs113213289	rs55823844	chr17	43978320	0.941647	266	-0.294944	1.13245	0.00817666
Region Number 58	rs117251220	rs17761387	chr17	43765450	0.284605	266	0.291467	1.54868	0.00817666
Region Number 58	rs147966569	rs12150621	chr17	43838482	0.771103	266	-0.290808	1.96063	0.00817666
Region Number 58	rs149707196	rs62066068	chr17	43679121	0.306431	266	-0.290464	1.43749	0.00817666
Region Number 58	rs112170159	rs62055885	chr17	43838014	0.361248	266	0.287508	1.08854	0.00817666
Region Number 58	rs181575614	rs62070951	chr17	44308547	1.37332	266	0.286877	0.646851	0.00817666
Region Number 58	rs117977305	rs17651887	chr17	44069840	0.594811	266	0.285983	1.32721	0.00817666
Region Number 58	rs112148343	rs55960528	chr17	43968994	0.638514	266	-0.28279	0.951323	0.00817666
Region Number 58	rs115635895	rs62054421	chr17	43816657	0.328786	266	-0.282609	1.41516	0.00817666
Region Number 58	rs117923479	rs76717812	chr17	43754010	0.206155	266	-0.277658	0.65508	0.00817666
Region Number 58	rs77305462	rs62054809	chr17	43918239	0.347994	266	-0.274621	1.64848	0.00817666
Region Number 58	rs117067833	rs62056806	chr17	43983801	0.457275	266	0.273017	1.25391	0.00817666
Region Number 58	rs118111258	rs17649866	chr17	44000914	0.941382	266	0.259462	1.27785	0.00817666
Region Number 58	rs117561271	rs62060855	chr17	44161860	0.336303	266	-0.256511	0.321186	0.00817666
Region Number 58	rs117684463	rs62064660	chr17	44078832	1.97355	266	0.248136	1.26828	0.00817666
Region Number 58	rs148409997	rs62061705	chr17	44006252	0.535444	266	0.24531	0.851742	0.00817666
Region Number 58	rs117265605	rs2668659	chr17	44281452	0.295804	266	0.245033	1.183	0.00817666
Region Number 58	rs113722535	rs12150451	chr17	43827431	0.292916	266	0.243511	1.22969	0.00817666
Region Number 58	rs117875217	rs17573447	chr17	44079567	0.524309	266	-0.242102	0.423018	0.00817666
Region Number 58	rs117130549	rs74496580	chr17	43974065	0.781089	266	0.241632	1.07029	0.00817666
Region Number 58	rs111370985	rs111370985	chr17	43852742	0.321403	266	0.241078	1.20229	0.00817666
Region Number 58	rs139629001	rs62061799	chr17	44174068	0.241247	266	0.239454	0.748041	0.00817666
Region Number 58	rs185311148	rs55841786	chr17	43978308	0.491732	266	0.239342	1.183	0.00817666
Region Number 58	rs143903504	rs62060786	chr17	44136763	0.377757	266	0.236953	0.542951	0.00817666
Region Number 58	rs142183080	rs62063780	chr17	44056238	0.350714	266	-0.236654	1.26823	0.00817666
Region Number 58	rs147239733	rs380537	chr17	44305186	1.90436	266	0.235356	1.37153	0.00817666
Region Number 58	rs117624238	rs56398500	chr17	43947488	0.448665	266	0.233235	0.94115	0.00817666
Region Number 58	rs113120453	rs62055518	chr17	43956505	1.10059	266	-0.233091	0.603594	0.00817666
Region Number 58	rs117865418	rs62063200	chr17	44206482	0.46669	266	-0.23307	0.506545	0.00817666
Region Number 58	rs113628926	rs56268325	chr17	43847741	0.421545	266	-0.232088	0.926735	0.00817666
Region Number 58	rs1396862	rs1396862	chr17	43902997	1.16034	266	-0.231841	0.634693	0.00817666
Region Number 58	rs138919987	rs2696670	chr17	44317103	0.35609	266	0.229011	0.580217	0.00817666
Region Number 58	rs118082224	rs17650771	chr17	44035367	0.598832	266	-0.228339	1.67621	0.00817666
Region Number 58	rs116697301	rs56384960	chr17	43817608	0.521536	266	0.226798	1.14532	0.00817666
Region Number 58	rs138247699	rs1706725	chr17	44324185	0.445197	266	0.225194	1.12153	0.00817666
Region Number 58	rs117809876	rs11079725	chr17	43923934	0.418927	266	0.224577	0.660261	0.00817666
Region Number 58	rs117412767	rs62056808	chr17	43984646	0.477703	266	0.224565	1.05095	0.00817666
Region Number 58	rs2668668	rs2668668	chr17	44284641	0.462709	266	-0.222846	0.92635	0.00817666
Region Number 58	rs114624696	rs439558	chr17	43717803	0.563028	266	-0.218334	0.213052	0.00817666
Region Number 58	rs139522399	rs55673340	chr17	43948733	0.475815	266	-0.215913	0.765502	0.00817666
Region Number 58	rs113980017	rs62056848	chr17	43992456	0.194422	266	-0.215872	1.33829	0.00817666
Region Number 58	rs16940665	rs16940665	chr17	43907896	0.481768	266	-0.215564	1.93703	0.00817666
Region Number 58	rs117149998	rs74509629	chr17	43985597	0.190526	266	-0.214348	0.87517	0.00817666
Region Number 58	rs138533032	rs62062271	chr17	44091988	0.457821	266	0.210901	0.867818	0.00817666
Region Number 58	rs117276605	rs62063304	chr17	44049900	0.282312	266	-0.20927	0.678792	0.00817666
Region Number 58	rs117590464	rs2696515	chr17	44358109	1.98507	266	0.207209	1.6375	0.00817666
Region Number 58	rs142622006	rs2696451	chr17	44281588	0.322955	266	0.20605	1.75607	0.00817666
Region Number 58	rs113834859	rs12373123	chr17	43924073	0.241247	266	-0.205201	1.48151	0.00817666
Region Number 58	rs114179180	rs75715199	chr17	43825478	0.262679	266	0.203501	1.80698	0.00817666
Region Number 58	rs116914010	rs413844	chr17	43729384	0.49295	266	-0.202231	0.806519	0.00817666
Region Number 58	rs115245681	rs17426106	chr17	43828935	0.374166	266	0.197677	0.445233	0.00817666
Region Number 58	rs112009608	rs62056773	chr17	43969833	0.280891	266	0.194663	1.32212	0.00817666
Region Number 58	rs113065267	rs2864087	chr17	43807063	0.446766	266	-0.194027	1.78616	0.00817666
Region Number 58	rs148536805	rs58879558	chr17	44095467	0.463681	266	0.193972	1.55175	0.00817666
Region Number 58	rs56319902	rs56319902	chr17	43871982	0.602412	266	-0.191876	1.52726	0.00817666
Region Number 58	rs112980803	rs34200189	chr17	44343125	0.260768	266	0.18978	1.16411	0.00817666
Region Number 58	rs113941543	rs79346219	chr17	44184375	0.444297	266	0.187652	1.18672	0.00817666
Region Number 58	rs117911473	rs449501	chr17	43724555	0.792528	266	-0.185027	0.825143	0.00817666
Region Number 58	rs116856782	rs55690782	chr17	44137311	0.381969	266	0.184857	0.776843	0.00817666
Region Number 58	rs117154198	rs55653963	chr17	43799509	1.3685	266	0.183313	0.711838	0.00817666
Region Number 58	rs117372787	rs17650818	chr17	44036787	0.382099	266	-0.179611	0.690238	0.00817666
Region Number 58	rs117976787	rs62060798	chr17	44144152	1.12058	266	0.179593	0.242508	0.00817666
Region Number 58	rs143353433	rs2907488	chr17	44302752	0.45288	266	-0.17815	1.56819	0.00817666
Region Number 58	rs112887441	rs2106786	chr17	43919096	0.553624	266	-0.178048	1.29264	0.00817666
Region Number 58	rs111454334	rs17649518	chr17	43994386	1.22593	266	-0.176983	1.34957	0.00817666
Region Number 58	rs188770245	rs113518470	chr17	43850932	0.208087	266	0.176964	1.33759	0.00817666
Region Number 58	rs116912938	rs2732660	chr17	44272679	0.662571	266	-0.174638	0.321139	0.00817666
Region Number 58	rs143688924	rs382104	chr17	44305026	0.377359	266	-0.174137	0.802117	0.00817666
Region Number 58	rs117873363	rs62054392	chr17	43808945	0.527067	266	0.16707	0.497231	0.00817666
Region Number 58	rs140742560	rs2732647	chr17	44254413	1.16808	266	0.166907	0.403875	0.00817666
Region Number 58	rs117412588	rs73984689	chr17	44184404	0.335559	266	0.166343	0.510393	0.00817666
Region Number 58	rs144205025	rs62061847	chr17	44191682	0.431856	266	-0.164662	0.637935	0.00817666
Region Number 58	rs141341386	rs445354	chr17	44305252	0.665958	266	0.163865	1.59219	0.00817666
Region Number 58	rs145607381	rs62059009	chr17	44006130	0.441588	266	-0.162989	0.917596	0.00817666
Region Number 58	rs118091503	rs1526129	chr17	43779657	0.197231	266	0.160348	0.589887	0.00817666
Region Number 58	rs112767110	rs55877243	chr17	43969019	0.343074	266	-0.159842	0.748493	0.00817666
Region Number 58	rs117355980	rs62062796	chr17	44027316	0.439204	266	-0.15948	0.793383	0.00817666
Region Number 58	rs41280118	rs41280118	chr17	43903089	0.637024	266	0.158924	1.0168	0.00817666
Region Number 58	rs138327084	rs4792845	chr17	44242788	0.486107	266	0.158906	0.451714	0.00817666
Region Number 58	rs117217364	rs77924366	chr17	44182181	0.278209	266	-0.158788	0.267876	0.00817666
Region Number 58	rs145911838	rs113934115	chr17	43847039	0.36524	266	0.158726	0.397368	0.00817666
Region Number 58	rs117297395	rs2732713	chr17	44348593	0.564447	266	-0.158487	0.331485	0.00817666
Region Number 58	rs117032184	rs56299858	chr17	43939659	0.639609	266	-0.156256	0.951152	0.00817666
Region Number 58	rs140139875	rs55711776	chr17	43669250	0.2502	266	0.156167	0.472023	0.00817666
Region Number 58	rs118050875	rs62054378	chr17	43799667	2.09394	266	-0.154792	0.365318	0.00817666
Region Number 58	rs115953856	rs111497072	chr17	43824201	0.415452	266	0.150759	0.424099	0.00817666
Region Number 58	rs115737118	rs60814418	chr17	43850645	0.588048	266	-0.150684	0.451714	0.00817666
Region Number 58	rs118042866	rs2532333	chr17	44347557	0.431045	266	0.150359	0.915011	0.00817666
Region Number 58	rs117225424	rs2696580	chr17	44227196	0.188149	266	-0.149977	0.358874	0.00817666
Region Number 58	rs117086929	rs4581739	chr17	44204739	0.760329	266	0.144801	0.507205	0.00817666
Region Number 58	rs117555099	rs17563433	chr17	43800351	1.34198	266	0.144599	0.407357	0.00817666
Region Number 58	rs116931551	rs75944932	chr17	44072423	0.331512	266	0.143057	0.743161	0.00817666
Region Number 58	rs147315706	rs2141301	chr17	44258954	0.222036	266	-0.142404	0.158522	0.00817666
Region Number 58	rs141228635	rs112137135	chr17	43900817	0.221585	266	0.141998	0.350251	0.00817666
Region Number 58	rs148315067	rs62063687	chr17	44132592	0.627216	266	-0.141688	1.00887	0.00817666
Region Number 58	rs113689243	rs62055489	chr17	43950441	0.59439	266	-0.141175	0.274503	0.00817666
Region Number 58	rs117328468	rs62061730	chr17	44017342	0.534696	266	0.140147	0.72631	0.00817666
Region Number 58	rs117588694	rs62060917	chr17	44254467	0.538702	266	0.139847	0.930923	0.00817666
Region Number 58	rs117671617	rs34046424	chr17	44339513	0.795236	266	-0.13953	0.596556	0.00817666
Region Number 58	rs116035877	rs12150048	chr17	43827471	0.866891	266	0.138722	0.189824	0.00817666
Region Number 58	rs117659948	rs2668657	chr17	44282892	0.488365	266	-0.137818	0.523576	0.00817666
Region Number 58	rs144215416	rs2696559	chr17	44346674	0.45288	266	0.137387	0.445442	0.00817666
Region Number 58	rs118051067	rs62055935	chr17	43848750	0.176918	266	0.134228	0.714068	0.00817666
Region Number 58	rs117676123	rs55719714	chr17	43939638	0.315278	266	-0.132393	1.13523	0.00817666
Region Number 58	rs113871181	rs113871181	chr17	43852733	0.402119	266	-0.129784	0.371565	0.00817666
Region Number 58	rs117059211	rs17650417	chr17	44013103	0.813449	266	0.12817	0.265876	0.00817666
Region Number 58	rs112746008	rs112746008	chr17	44126650	0.176635	266	0.127866	0.28391	0.00817666
Region Number 58	rs117788835	rs77875796	chr17	44051612	0.628967	266	0.127052	0.595607	0.00817666
Region Number 58	rs142879443	rs4792817	chr17	43556734	2.741	266	0.124262	0.667901	0.00817666
Region Number 58	rs117519969	rs62055460	chr17	43940825	0.659242	266	0.124062	0.411245	0.00817666
Region Number 58	rs117776000	rs113395365	chr17	44025650	0.664756	266	0.122059	0.678518	0.00817666
Region Number 58	rs117217759	rs62056850	chr17	43992581	0.420714	266	0.120959	0.423242	0.00817666
Region Number 58	rs117387301	rs2696702	chr17	44260416	0.543783	266	0.118478	0.461914	0.00817666
Region Number 58	rs117455453	rs241028	chr17	43735276	0.591016	266	-0.117453	0.64243	0.00817666
Region Number 58	rs117335975	rs56227067	chr17	43939609	0.910988	266	0.117099	0.604289	0.00817666
Region Number 58	rs117844759	rs389978	chr17	43717415	0.537866	266	0.116175	0.655438	0.00817666
Region Number 58	rs144246842	rs111424940	chr17	44211502	0.637024	266	0.11512	0.497586	0.00817666
Region Number 58	rs112334246	rs17687571	chr17	43750010	0.475815	266	-0.114296	0.711605	0.00817666
Region Number 58	rs116893827	rs62056867	chr17	43771627	0.520961	266	0.113722	0.113849	0.00817666
Region Number 58	rs117176110	rs2696668	chr17	44318184	0.350286	266	0.113111	0.174197	0.00817666
Region Number 58	rs117254473	rs79322350	chr17	43790401	0.283196	266	0.11121	0.548399	0.00817666
Region Number 58	rs117205410	rs62059003	chr17	44002431	0.450444	266	0.11089	0.473556	0.00817666
Region Number 58	rs113613291	rs113613291	chr17	44344239	0.643817	266	-0.110514	0.518104	0.00817666
Region Number 58	rs118159794	rs62063266	chr17	44033488	0.457602	266	-0.109686	1.15208	0.00817666
Region Number 58	rs117162421	rs62061772	chr17	44169437	0.632535	266	0.109632	0.545433	0.00817666
Region Number 58	rs112621824	rs62055868	chr17	43830640	0.538702	266	-0.108868	0.686348	0.00817666
Region Number 58	rs117495416	rs17651549	chr17	44061278	0.264197	266	0.105307	0.234727	0.00817666
Region Number 58	rs79501144	rs79501144	chr17	43900697	0.874871	266	-0.105247	0.609716	0.00817666
Region Number 58	rs115024597	rs62054427	chr17	43821062	0.474342	266	-0.104283	0.329619	0.00817666
Region Number 58	rs117217964	rs17653211	chr17	44112638	0.319061	266	-0.102969	0.616268	0.00817666
Region Number 58	rs117240503	rs55735563	chr17	44165596	0.521536	266	-0.102255	0.617463	0.00817666
Region Number 58	rs118171450	rs56378021	chr17	43757777	0.343802	266	-0.101455	1.08425	0.00817666
Region Number 58	rs111901156	rs62055691	chr17	43754850	1.16034	266	-0.100048	0.286529	0.00817666
Region Number 58	rs114529834	rs28416808	chr17	44021218	0.431856	266	-0.0984977	0.466925	0.00817666
Region Number 58	rs878886	rs878886	chr17	43912490	0.0509902	266	0.097008	0.245635	0.00817666
Region Number 58	rs117507469	rs62054814	chr17	43921572	0.579828	266	0.0904455	0.396826	0.00817666
Region Number 58	rs114189262	rs2902661	chr17	43807099	0.315436	266	0.0891592	0.611444	0.00817666
Region Number 58	rs113471406	rs55688739	chr17	43741136	0.466583	266	-0.0891037	0.25952	0.00817666
Region Number 58	rs74807476	rs74807476	chr17	44355726	0.842674	266	-0.0883203	0.190427	0.00817666
Region Number 58	rs149553060	rs149553060	chr17	43701023	0.688549	266	0.0874102	0.139832	0.00817666
Region Number 58	rs62057109	rs62057109	chr17	43896637	0.301662	266	0.0860157	0.231954	0.00817666
Region Number 58	rs112058513	rs62054440	chr17	43827391	0.620081	266	-0.0857823	0.0479378	0.00817666
Region Number 58	rs117808940	rs77009866	chr17	44110888	1.20374	266	-0.0847734	0.265532	0.00817666
Region Number 58	rs148802198	rs2141302	chr17	44259040	0.797057	266	-0.083991	0.634693	0.00817666
Region Number 58	rs148396165	rs2696492	chr17	44365897	0.674314	266	-0.0836725	0.121888	0.00817666
Region Number 58	rs117063319	rs17564223	chr17	43997520	0.593633	266	0.0821936	0.182022	0.00817666
Region Number 58	rs117434588	rs55874169	chr17	44014384	0.538702	266	-0.0794846	0.158568	0.00817666
Region Number 58	rs117688577	rs71375313	chr17	43839253	0.570789	266	-0.0790197	1.38073	0.00817666
Region Number 58	rs150055157	rs62055889	chr17	43838919	0.436005	266	0.0725439	0.158796	0.00817666
Region Number 58	rs150471993	rs55653937	chr17	44316076	1.12054	266	0.071898	0.139832	0.00817666
Region Number 58	rs112846811	rs56233672	chr17	43920300	0.322955	266	-0.0718465	0.526855	0.00817666
Region Number 58	rs111326917	rs12185235	chr17	43923703	0.522398	266	-0.0715686	0.0812687	0.00817666
Region Number 58	rs117771243	rs62055936	chr17	43848761	1.37674	266	-0.071328	0.136547	0.00817666
Region Number 58	rs118137852	rs757500	chr17	43756833	0.614085	266	-0.0702075	0.200489	0.00817666
Region Number 58	rs118041965	rs57631148	chr17	44304740	2.61603	266	0.0699784	0.0634013	0.00817666
Region Number 58	rs113013662	rs4371195	chr17	43986420	0.469574	266	0.0681973	0.496877	0.00817666
Region Number 58	rs117908233	rs76324150	chr17	43973233	0.557315	266	-0.0649611	0.850548	0.00817666
Region Number 58	rs118171477	rs79412431	chr17	43940021	0.336155	266	-0.0612454	0.0466743	0.00817666
Region Number 58	rs117560054	rs17690987	chr17	43931626	0.210476	266	-0.0605803	0.711838	0.00817666
Region Number 58	rs112993310	rs1117253	chr17	44149297	0.721803	266	-0.0592782	0.711838	0.00817666
Region Number 58	rs117651820	rs62063306	chr17	44050395	0.858545	266	0.0523349	0.163659	0.00817666
Region Number 58	rs117080847	rs4479288	chr17	43793828	0.44486	266	-0.0495789	0.242508	0.00817666
Region Number 58	rs141153253	rs62057152	chr17	43904110	0.688985	266	-0.0489303	0.405948	0.00817666
Region Number 58	rs112646635	rs74531363	chr17	44026495	0.580861	266	-0.0474514	0.385272	0.00817666
Region Number 58	rs147670174	rs642185	chr17	43690637	0.715751	266	-0.0466475	0.0784345	0.00817666
Region Number 58	rs112021520	rs62062788	chr17	44024906	0.459674	266	0.0464655	0.323094	0.00817666
Region Number 58	rs117167037	rs62055559	chr17	43967138	0.638201	266	0.0445355	0.080408	0.00817666
Region Number 58	rs149431522	rs113201171	chr17	44082249	0.784219	266	-0.041487	0.11188	0.00817666
Region Number 58	rs117344998	rs17691556	chr17	43969168	1.38384	266	0.039801	0.0810233	0.00817666
Region Number 58	rs116867864	rs55929431	chr17	44000202	0.645678	266	0.0394024	0.242217	0.00817666
Region Number 58	rs117868947	rs1406068	chr17	44234526	0.913072	266	0.0379324	0.240172	0.00817666
Region Number 58	rs143895040	rs143895040	chr17	43571784	0.416053	266	-0.0373123	0.0634013	0.00817666
Region Number 58	rs117686786	rs12150438	chr17	44113963	0.741418	266	0.0363383	0.813646	0.00817666
Region Number 58	rs115570770	rs62054389	chr17	43808321	0.275318	266	-0.0334533	0.0954804	0.00817666
Region Number 58	rs117420957	rs56343551	chr17	43959092	0.826438	266	0.0321673	0.101531	0.00817666
Region Number 58	rs118023654	rs1105570	chr17	43793342	0.751199	266	-0.031723	0.645996	0.00817666
Region Number 58	rs117898023	rs876944	chr17	44134391	0.761446	266	-0.0297604	0.0757076	0.00817666
Region Number 58	rs117943417	rs62063680	chr17	44131559	1.11808	266	0.0290066	0.0167498	0.00817666
Region Number 58	rs148626435	rs62062289	chr17	44097235	0.553263	266	-0.0285379	0.0734709	0.00817666
Region Number 58	rs118130620	rs35879086	chr17	43830382	0.430929	266	-0.0253662	0.312938	0.00817666
Region Number 58	rs147752156	rs62063684	chr17	44132269	0.353412	266	-0.0211837	0.0766769	0.00817666
Region Number 58	rs143372541	rs4609898	chr17	43794182	0.611065	266	-0.0187917	0.170304	0.00817666
Region Number 58	rs143630869	rs2696606	chr17	44318863	0.210238	266	-0.0130054	0.00149941	0.00817666
Region Number 58	rs112489080	rs55691306	chr17	43978295	0.141421	266	0.0126407	0.355229	0.00817666
Region Number 58	rs117151760	rs422112	chr17	43728137	0.503389	266	-0.0126053	0.405133	0.00817666
Region Number 58	rs117227876	rs2316771	chr17	43945931	1.16314	266	0.0103798	0.0625097	0.00817666
Region Number 58	rs112572874	rs112572874	chr17	44072984	0.549363	266	-0.00884079	0.101531	0.00817666
Region Number 58	rs113730214	rs4485406	chr17	43683627	0.795047	266	0.000903355	0.0909362	0.00817666
Region Number 59	rs17185052	rs17185052	chr1	28241083	0.862612	5	0.653286	2.33706	0.00285511
Region Number 59	rs76890118	rs76890118	chr1	28417903	0.616685	5	0.357333	0.712758	0.00285511
Region Number 59	rs4908402	rs4908402	chr1	28691532	0.231084	5	0.188733	0.442417	0.00285511
Region Number 59	rs78266202	rs78266202	chr1	28303028	2.01946	5	-0.158577	0.664663	0.00285511
Region Number 59	rs11247728	rs11247728	chr1	28263518	0.417253	5	-0.0474481	0.425242	0.00285511
Region Number 60	rs62309221	rs62309221	chr4	93581669	0.166433	6	0.90934	2.50407	-0.00884512
Region Number 60	rs12640345	rs12640345	chr4	93547575	0.156844	6	0.8179	0.797812	-0.00884512
Region Number 60	rs62309165	rs62309165	chr4	93555855	1.13561	6	0.726845	2.03317	-0.00884512
Region Number 60	rs62310175	rs62310175	chr4	93592983	1.20967	6	0.699019	1.97539	-0.00884512
Region Number 60	rs77057070	rs77057070	chr4	93587777	0.426732	6	0.173917	1.11988	-0.00884512
Region Number 60	rs77491113	rs77491113	chr4	93540357	0.560981	6	-0.093651	0.465708	-0.00884512
Region Number 61	rs175084	rs175084	chr14	75519175	0.602412	13	-0.87032	1.60872	-0.0140514
Region Number 61	rs2098252	rs2098252	chr14	75492732	0.296985	13	-0.538842	2.07823	-0.0140514
Region Number 61	rs175074	rs175074	chr14	75504454	0.354119	13	-0.47024	1.54868	-0.0140514
Region Number 61	rs4899552	rs4899552	chr14	75667921	0.341467	13	-0.37266	1.35458	-0.0140514
Region Number 61	rs175064	rs175064	chr14	75494048	0.497293	13	-0.341588	1.43248	-0.0140514
Region Number 61	rs449131	rs449131	chr14	75589878	0.45288	13	-0.262938	2.10361	-0.0140514
Region Number 61	rs175040	rs175040	chr14	75469555	0.445197	13	-0.180544	1.63124	-0.0140514
Region Number 61	rs449130	rs449130	chr14	75589883	0.102956	13	-0.16227	0.578967	-0.0140514
Region Number 61	rs91144	rs91144	chr14	75449517	0.221133	13	0.109282	0.216784	-0.0140514
Region Number 61	rs175438	rs175438	chr14	75607045	0.45288	13	-0.086769	0.237831	-0.0140514
Region Number 61	rs2098251	rs2098251	chr14	75492696	1.27334	13	-0.0755255	0.356193	-0.0140514
Region Number 61	rs1180603	rs1180603	chr14	75566915	0.322955	13	0.0670996	0.166966	-0.0140514
Region Number 61	rs73301650	rs73301650	chr14	75917826	0.334813	13	0.0571573	0.331172	-0.0140514
Region Number 62	rs112146706	rs112146706	chr3	125470012	0.698212	8	-0.489505	1.76301	-0.0215553
Region Number 62	rs76460216	rs76460216	chr3	125482274	0.470532	8	0.221064	0.39848	-0.0215553
Region Number 62	rs9828181	rs9828181	chr3	125468975	1.17869	8	-0.194033	0.242217	-0.0215553
Region Number 62	rs34483703	rs34483703	chr3	125470533	0.688259	8	0.156246	0.253267	-0.0215553
Region Number 62	rs112130163	rs112130163	chr3	125468542	0.453431	8	-0.142475	0.618887	-0.0215553
Region Number 62	rs58858161	rs58858161	chr3	125477565	0.95483	8	0.0927111	0.309847	-0.0215553
Region Number 62	rs28783071	rs28783071	chr3	125462283	1.10964	8	-0.0697453	0.0812899	-0.0215553
Region Number 62	rs2276729	rs2276729	chr3	125826214	0.333617	8	0.0353637	0.199312	-0.0215553
Region Number 63	rs1854834	rs1854834	chr20	3376619	0.307896	16	-0.634422	2.89471	-0.0351222
Region Number 63	rs6051828	rs6051828	chr20	3372505	0.637024	16	-0.503854	1.91044	-0.0351222
Region Number 63	rs7270135	rs7270135	chr20	3247922	0.658331	16	-0.438546	1.28697	-0.0351222
Region Number 63	rs2236098	rs2236098	chr20	3267133	0.381707	16	0.330225	1.20673	-0.0351222
Region Number 63	rs580502	rs580502	chr20	3711864	1.14656	16	0.297909	0.953679	-0.0351222
Region Number 63	rs6051737	rs6051737	chr20	3296992	0.662193	16	0.282093	1.48324	-0.0351222
Region Number 63	rs1040727	rs1040727	chr20	3264292	0.462169	16	-0.279974	1.87804	-0.0351222
Region Number 63	rs2236108	rs2236108	chr20	3286331	0.75743	16	-0.225287	0.500181	-0.0351222
Region Number 63	rs7273763	rs7273763	chr20	3723759	0.0806226	16	-0.202106	0.858125	-0.0351222
Region Number 63	rs1331215	rs1331215	chr20	3376565	0.469574	16	-0.195469	0.454232	-0.0351222
Region Number 63	rs6037530	rs6037530	chr20	3261068	0.221585	16	-0.144223	0.237304	-0.0351222
Region Number 63	rs6037579	rs6037579	chr20	3347980	0.494166	16	0.131807	0.0969832	-0.0351222
Region Number 63	rs2236089	rs2236089	chr20	3257194	0.620081	16	-0.100844	0.497871	-0.0351222
Region Number 63	rs6051736	rs6051736	chr20	3296898	1.35941	16	0.0975676	0.303793	-0.0351222
Region Number 63	rs6037552	rs6037552	chr20	3312466	0.308058	16	0.0547452	0.14977	-0.0351222
Region Number 63	rs6051749	rs6051749	chr20	3309706	0.413038	16	0.0392537	0.098367	-0.0351222
Region Number 64	rs11863665	rs11863665	chr16	28871730	0.637024	14	-0.351967	1.76019	-0.0395563
Region Number 64	rs142525071	rs142525071	chr16	28907962	0.854459	14	-0.339091	1.36554	-0.0395563
Region Number 64	rs4788095	rs4788095	chr16	28831359	0.40939	14	-0.326279	1.14997	-0.0395563
Region Number 64	rs12325014	rs12325014	chr16	28860237	0.224054	14	0.293239	1.78514	-0.0395563
Region Number 64	rs62036617	rs62036617	chr16	28827498	0.588303	14	0.185828	1.18571	-0.0395563
Region Number 64	rs56186137	rs56186137	chr16	28825953	0.433935	14	-0.158397	0.315128	-0.0395563
Region Number 64	rs7198606	rs7198606	chr16	28875122	0.555878	14	0.149115	1.31662	-0.0395563
Region Number 64	rs11641216	rs11641216	chr16	28893532	0.322955	14	-0.126097	1.93066	-0.0395563
Region Number 64	rs9931989	rs9931989	chr16	28906084	0.551453	14	0.109942	0.288885	-0.0395563
Region Number 64	rs1987471	rs1987471	chr16	28825866	0.680735	14	0.0794697	0.29511	-0.0395563
Region Number 64	rs8053300	rs8053300	chr16	28824206	1.52794	14	-0.0761875	0.0784345	-0.0395563
Region Number 64	rs12443881	rs12443881	chr16	28841777	0.366333	14	0.0555263	0.228569	-0.0395563
Region Number 64	rs7500623	rs7500623	chr16	28891347	0.382884	14	0.0344657	0.191655	-0.0395563
Region Number 64	rs113079736	rs113079736	chr16	28860183	0.381838	14	0.0339986	0.266807	-0.0395563
Region Number 65	rs80347459	rs80347459	chr16	1883359	0.873441	15	1.29341	3.68129	-0.0401159
Region Number 65	rs2294624	rs2294624	chr16	1586255	0.470532	15	0.886409	1.71671	-0.0401159
Region Number 65	rs72762865	rs72762865	chr16	1883355	0.224054	15	-0.511725	1.93066	-0.0401159
Region Number 65	rs28581494	rs28581494	chr16	2298333	0.514587	15	0.437425	2.09758	-0.0401159
Region Number 65	rs72762860	rs72762860	chr16	1881159	1.27812	15	0.395063	0.715011	-0.0401159
Region Number 65	rs11644358	rs11644358	chr16	2298697	0.517204	15	-0.28698	0.935847	-0.0401159
Region Number 65	rs11645942	rs11645942	chr16	2299339	0.263059	15	-0.237147	0.523691	-0.0401159
Region Number 65	rs55987448	rs55987448	chr16	1973477	0.394588	15	0.219533	0.758959	-0.0401159
Region Number 65	rs11644748	rs11644748	chr16	1879960	0.464435	15	0.218814	0.707553	-0.0401159
Region Number 65	rs9652786	rs9652786	chr16	1886522	0.588812	15	0.135136	0.906736	-0.0401159
Region Number 65	rs12922719	rs12922719	chr16	2255763	0.470106	15	-0.121448	0.346049	-0.0401159
Region Number 65	rs35310267	rs35310267	chr16	1881611	1.05627	15	0.119661	0.607311	-0.0401159
Region Number 65	rs34705505	rs34705505	chr16	1881586	1.34395	15	-0.118752	0.576233	-0.0401159
Region Number 65	rs66659109	rs66659109	chr16	1883378	1.26277	15	-0.0759364	0.403875	-0.0401159
Region Number 65	rs28364709	rs28364709	chr16	1877175	0.226716	15	-0.0691672	0.78767	-0.0401159
Region Number 66	rs28640237	rs28640237	chr15	66070962	0.437493	7	0.939915	2.75411	-0.0666232
Region Number 66	rs6494521	rs6494521	chr15	65739928	0.734166	7	0.302514	1.03329	-0.0666232
Region Number 66	rs8032745	rs8032745	chr15	65977615	0.200998	7	0.210736	0.800266	-0.0666232
Region Number 66	rs11634345	rs11634345	chr15	65740737	0.520192	7	0.186558	0.410162	-0.0666232
Region Number 66	rs2437048	rs2437048	chr15	65814345	0.564447	7	-0.11547	0.617463	-0.0666232
Region Number 66	rs629182	rs629182	chr15	65734383	0.404599	7	0.0847923	0.0831099	-0.0666232
Region Number 66	rs8042682	rs8042682	chr15	65757592	0.540555	7	-0.0336772	0.0291064	-0.0666232
Region Number 67	rs12921332	rs12921332	chr16	2724565	0.430581	8	-0.842394	3.16646	-0.0690244
Region Number 67	rs4786299	rs4786299	chr16	2660717	0.700928	8	0.508315	1.09969	-0.0690244
Region Number 67	rs113804539	rs113804539	chr16	3416292	0.496689	8	0.294587	1.6636	-0.0690244
Region Number 67	rs112392863	rs112392863	chr16	2763123	0.339706	8	0.292768	0.870178	-0.0690244
Region Number 67	rs4786387	rs4786387	chr16	3182410	1.25447	8	-0.288469	1.47362	-0.0690244
Region Number 67	rs4553633	rs4553633	chr16	2710394	0.609098	8	0.147271	0.423343	-0.0690244
Region Number 67	rs1053871	rs1053871	chr16	3181963	0.522398	8	-0.140228	0.631073	-0.0690244
Region Number 67	rs73479139	rs73479139	chr16	2919673	0.450999	8	0.0918741	0.0817688	-0.0690244
Region Number 68	rs2003757	rs2003757	chr22	24995663	0.423792	5	0.523863	2.23446	-0.0691327
Region Number 68	rs5751904	rs5751904	chr22	25000229	1.74806	5	-0.237669	0.876554	-0.0691327
Region Number 68	rs2006092	rs2006092	chr22	24995668	0.539907	5	-0.0867366	0.107271	-0.0691327
Region Number 68	rs2017869	rs2017869	chr22	24997309	0.660681	5	0.0360631	0.298485	-0.0691327
Region Number 68	rs2006227	rs2006227	chr22	24995756	0.796367	5	0.0327188	0.289701	-0.0691327
Region Number 69	rs142402503	rs414215	chr6	29906772	0.459783	50	1.06431	1.74751	-0.0793261
Region Number 69	rs116463274	rs55918403	chr6	29807591	0.594727	50	-0.940677	2.30078	-0.0793261
Region Number 69	rs114606107	rs62391785	chr6	29673606	0.178326	50	-0.837373	1.56352	-0.0793261
Region Number 69	rs116742731	rs62391822	chr6	29702574	0.536004	50	0.717725	2.58911	-0.0793261
Region Number 69	rs116820645	rs12662336	chr6	29956720	0.500899	50	0.596551	0.756303	-0.0793261
Region Number 69	rs115799879	rs9260555	chr6	29921773	0.477074	50	-0.511811	2.02344	-0.0793261
Region Number 69	rs116671664	rs77550992	chr6	29824515	1.24571	50	0.487738	1.68659	-0.0793261
Region Number 69	rs115811566	rs115811566	chr6	29813489	0.278568	50	0.462835	2.30979	-0.0793261
Region Number 69	rs114945359	rs114945359	chr6	29910324	0.825893	50	-0.446108	2.24055	-0.0793261
Region Number 69	rs114007027	rs2394164	chr6	29721397	0.184391	50	0.420758	0.882803	-0.0793261
Region Number 69	rs56044823	rs56044823	chr6	29691003	0.534228	50	-0.407171	2.0874	-0.0793261
Region Number 69	rs114788893	rs62388757	chr6	30015254	0.249199	50	-0.394325	1.07029	-0.0793261
Region Number 69	rs114677501	rs35471702	chr6	29671770	0.277489	50	0.370587	1.35163	-0.0793261
Region Number 69	rs114927428	rs9260033	chr6	29907298	0.724293	50	0.369044	2.88398	-0.0793261
Region Number 69	rs114182494	rs17179241	chr6	29821370	0.393573	50	0.330622	0.466884	-0.0793261
Region Number 69	rs116132066	rs7759474	chr6	29731635	0.655057	50	-0.327737	0.981949	-0.0793261
Region Number 69	rs115704326	rs9260032	chr6	29907286	0.503984	50	-0.324467	0.484746	-0.0793261
Region Number 69	rs115451767	rs62392214	chr6	29923489	0.653835	50	0.323069	1.33373	-0.0793261
Region Number 69	rs114583127	rs114583127	chr6	29813430	0.102956	50	0.300771	0.603898	-0.0793261
Region Number 69	rs116299029	rs3807033	chr6	30043955	0.491935	50	0.3007	1.6791	-0.0793261
Region Number 69	rs115797047	rs3807032	chr6	30043779	0.418927	50	0.293337	0.682864	-0.0793261
Region Number 69	rs17369215	rs17369215	chr6	29647715	0.305614	50	0.293129	0.877607	-0.0793261
Region Number 69	rs114947016	rs72845150	chr6	29919819	0.355668	50	0.270251	0.872331	-0.0793261
Region Number 69	rs147147780	rs147147780	chr6	29606832	0.589576	50	0.26974	1.7348	-0.0793261
Region Number 69	rs114738123	rs10947051	chr6	30046005	0.498096	50	0.24168	0.508751	-0.0793261
Region Number 69	rs115317399	rs2975042	chr6	29920536	0.849647	50	-0.233031	0.347505	-0.0793261
Region Number 69	rs114560046	rs4607427	chr6	29660660	0.337935	50	0.231809	0.671835	-0.0793261
Region Number 69	rs117485380	rs117485380	chr6	29925281	0.381314	50	0.22134	0.434273	-0.0793261
Region Number 69	rs116659461	rs17184695	chr6	29682059	0.942603	50	-0.217959	0.558913	-0.0793261
Region Number 69	rs115749342	rs6901686	chr6	29715721	0.422019	50	0.216497	0.249912	-0.0793261
Region Number 69	rs115418869	rs3873258	chr6	29813528	0.408901	50	0.211594	1.76227	-0.0793261
Region Number 69	rs116025516	rs9260119	chr6	29910189	0.920706	50	0.193732	1.48151	-0.0793261
Region Number 69	rs114588158	rs114588158	chr6	29791992	0.351852	50	0.181198	0.820402	-0.0793261
Region Number 69	rs114164718	rs428081	chr6	29906512	0.410488	50	-0.172466	1.6713	-0.0793261
Region Number 69	rs116726743	rs3928943	chr6	29820655	0.609672	50	0.169249	0.287125	-0.0793261
Region Number 69	rs114451988	rs41560714	chr6	29910276	0.738512	50	-0.142902	0.899734	-0.0793261
Region Number 69	rs116320205	rs41541221	chr6	29910033	0.111803	50	0.128661	0.540277	-0.0793261
Region Number 69	rs114788734	rs2916809	chr6	29920549	0.579137	50	-0.127723	0.245635	-0.0793261
Region Number 69	rs114684414	rs9260118	chr6	29910176	0.576628	50	-0.126942	1.58141	-0.0793261
Region Number 69	rs140300866	rs56147022	chr6	29906533	0.532635	50	0.11661	0.191014	-0.0793261
Region Number 69	rs115898282	rs4084764	chr6	29700820	1.12076	50	-0.104063	0.125307	-0.0793261
Region Number 69	rs144895878	rs144895878	chr6	29655691	0.324191	50	-0.0963536	0.800601	-0.0793261
Region Number 69	rs17875381	rs17875381	chr6	29691800	0.707814	50	0.0812193	0.994121	-0.0793261
Region Number 69	rs116450446	rs4713243	chr6	29720961	0.44699	50	0.0685832	0.156296	-0.0793261
Region Number 69	rs118104115	rs62391966	chr6	29801113	0.63561	50	-0.0545996	0.114714	-0.0793261
Region Number 69	rs114537098	rs12662967	chr6	29954280	0.179165	50	-0.0441407	0.0488483	-0.0793261
Region Number 69	rs116690252	rs28743486	chr6	29816041	0.44486	50	0.0401406	0.383794	-0.0793261
Region Number 69	rs145994755	rs17875376	chr6	29690056	0.359583	50	0.0270525	0.0498429	-0.0793261
Region Number 69	rs114093113	rs367077	chr6	29906564	0.490408	50	0.0193055	0.0850036	-0.0793261
Region Number 69	rs116694147	rs9260524	chr6	29921158	0.934826	50	0.0186239	0.142562	-0.0793261
Region Number 70	rs8011143	rs8011143	chr14	23067931	0.420714	7	0.615788	2.33706	-0.0826965
Region Number 70	rs10873082	rs10873082	chr14	23558259	0.792528	7	-0.308269	0.748214	-0.0826965
Region Number 70	rs77938591	rs77938591	chr14	23393969	0.474342	7	0.187252	0.793383	-0.0826965
Region Number 70	rs4982683	rs4982683	chr14	23286977	0.202237	7	0.182203	0.242217	-0.0826965
Region Number 70	rs8003631	rs8003631	chr14	23565012	0.633482	7	-0.116236	0.439931	-0.0826965
Region Number 70	rs74873084	rs74873084	chr14	23388138	0.785239	7	0.062491	0.311385	-0.0826965
Region Number 70	rs11157832	rs11157832	chr14	23273883	0.365103	7	0.00872891	0.408115	-0.0826965
Region Number 71	rs6987313	rs6987313	chr8	71570989	0.437035	8	0.648463	2.32179	-0.091795
Region Number 71	rs12680166	rs12680166	chr8	71678638	0.67335	8	-0.439545	0.941743	-0.091795
Region Number 71	rs6472538	rs6472538	chr8	71586971	0.473392	8	0.3671	0.935847	-0.091795
Region Number 71	rs7006615	rs7006615	chr8	71639807	1.4856	8	-0.240959	1.26196	-0.091795
Region Number 71	rs2732090	rs2732090	chr8	71918257	0.818046	8	0.194254	0.531777	-0.091795
Region Number 71	rs6985299	rs6985299	chr8	71613079	0.524786	8	0.167482	0.938238	-0.091795
Region Number 71	rs11985375	rs11985375	chr8	71613472	0.546077	8	0.0119212	0.00900324	-0.091795
Region Number 71	rs7013657	rs7013657	chr8	71637559	0.4994	8	-0.00640324	0.0791216	-0.091795
Region Number 72	rs2136751	rs2136751	chr17	45456093	0.532635	9	-5.72152	0	-0.114023
Region Number 72	rs72840237	rs72840237	chr17	45998050	0.580086	9	-0.894718	3.78751	-0.114023
Region Number 72	rs67688344	rs67688344	chr17	45546841	0.389487	9	-0.380726	1.8301	-0.114023
Region Number 72	rs72833426	rs72833426	chr17	45883799	0.283373	9	-0.353939	1.57232	-0.114023
Region Number 72	rs6503804	rs6503804	chr17	45772447	0.280891	9	-0.237016	1.36796	-0.114023
Region Number 72	rs12936468	rs12936468	chr17	45672200	2.03632	9	0.107075	0.145004	-0.114023
Region Number 72	rs16948401	rs16948401	chr17	45887738	0.588048	9	0.0929965	0.408115	-0.114023
Region Number 72	rs9894179	rs9894179	chr17	45565093	0.297321	9	0.0160353	0.185909	-0.114023
Region Number 72	rs146199012	rs146199012	chr17	45973793	0.885607	9	-0.0112806	0.00204514	-0.114023
Region Number 73	rs2473294	rs2473294	chr1	22356098	0.565155	6	0.819259	2.97062	-0.120064
Region Number 73	rs2473292	rs2473292	chr1	22356155	0.602412	6	-0.196232	1.8762	-0.120064
Region Number 73	rs2473293	rs2473293	chr1	22356138	0.472546	6	0.116425	0.496259	-0.120064
Region Number 73	rs2501289	rs2501289	chr1	22353989	0.457056	6	0.0705164	0.394485	-0.120064
Region Number 73	rs3754505	rs3754505	chr1	22351326	0.666708	6	0.0584909	0.242152	-0.120064
Region Number 73	rs760923	rs760923	chr1	22357217	0.692892	6	0.0101431	0.156296	-0.120064
Region Number 74	rs28610213	rs28610213	chr9	139239807	0.221585	14	-0.569712	2.67217	-0.123064
Region Number 74	rs3812560	rs3812560	chr9	139269905	0.182757	14	-0.372469	1.40787	-0.123064
Region Number 74	rs115850137	rs115850137	chr9	139619958	0.437035	14	-0.353748	3.08711	-0.123064
Region Number 74	rs12004931	rs12004931	chr9	139651959	0.224944	14	0.316927	0.943146	-0.123064
Region Number 74	rs80029103	rs80029103	chr9	139298213	1.17175	14	-0.26735	1.28268	-0.123064
Region Number 74	rs79362369	rs79362369	chr9	139010715	0.565155	14	-0.241623	1.08193	-0.123064
Region Number 74	rs11793497	rs11793497	chr9	139271850	0.35805	14	-0.219211	1.14165	-0.123064
Region Number 74	rs28689504	rs28689504	chr9	139249513	0.642962	14	-0.206289	0.70259	-0.123064
Region Number 74	rs149186999	rs149186999	chr9	139137880	0.214709	14	-0.199561	1.33214	-0.123064
Region Number 74	rs75859952	rs75859952	chr9	139298225	0.470106	14	-0.15481	0.519098	-0.123064
Region Number 74	rs1164882	rs1164882	chr9	139020613	0.381707	14	0.0817911	1.11442	-0.123064
Region Number 74	rs4487900	rs4487900	chr9	139303301	0.33121	14	0.0757101	0.140499	-0.123064
Region Number 74	rs7045311	rs7045311	chr9	139652269	0.281603	14	-0.0632063	0.739911	-0.123064
Region Number 74	rs4567159	rs4567159	chr9	139277059	0.498999	14	-0.0630498	0.150561	-0.123064
Region Number 75	rs62116613	rs62116613	chr19	44488352	0.357911	10	-0.901428	2.37494	-0.124139
Region Number 75	rs11673020	rs11673020	chr19	44374631	0.622013	10	-0.703854	2.23102	-0.124139
Region Number 75	rs2016345	rs2016345	chr19	44355801	0.511566	10	0.585023	2.0146	-0.124139
Region Number 75	rs11666432	rs11666432	chr19	44576302	0.389487	10	0.540104	1.908	-0.124139
Region Number 75	rs4803662	rs4803662	chr19	44359564	0.600167	10	0.366868	1.57141	-0.124139
Region Number 75	rs8102037	rs8102037	chr19	44737839	0.283373	10	-0.342541	2.29394	-0.124139
Region Number 75	rs448829	rs448829	chr19	44406321	0.278029	10	-0.321105	0.760262	-0.124139
Region Number 75	rs417400	rs417400	chr19	44410846	2.06775	10	-0.216375	0.19945	-0.124139
Region Number 75	rs368089	rs368089	chr19	44399084	0.427317	10	-0.0809983	0.0593022	-0.124139
Region Number 75	rs2277745	rs2277745	chr19	44259077	0.174642	10	0.0215097	1.06967	-0.124139
Region Number 76	rs115546344	rs1264433	chr6	30560861	0.445197	8	-0.721045	2.78921	-0.148394
Region Number 76	rs139719415	rs1264428	chr6	30565973	0.443396	8	0.246222	0.655313	-0.148394
Region Number 76	rs114098123	rs2074503	chr6	30530496	0.458258	8	0.204869	0.458804	-0.148394
Region Number 76	rs115769948	rs3132612	chr6	30539438	0.448219	8	0.147075	0.963375	-0.148394
Region Number 76	rs140056704	rs2534805	chr6	30486063	0.493457	8	0.133976	0.110586	-0.148394
Region Number 76	rs114414726	rs2517579	chr6	30811164	1.20545	8	0.0999492	0.535858	-0.148394
Region Number 76	rs114063452	rs1264315	chr6	30865058	0.423084	8	-0.0518016	0.0923308	-0.148394
Region Number 76	rs115342486	rs1264431	chr6	30562671	0.37027	8	0.00988716	0.0637478	-0.148394
Region Number 77	rs12769981	rs12769981	chr10	35356774	0.664756	23	0.487025	1.89394	-0.150594
Region Number 77	rs61104795	rs61104795	chr10	35362681	0.514198	23	0.476244	1.89439	-0.150594
Region Number 77	rs4934734	rs4934734	chr10	35434373	0.325883	23	0.471851	1.34473	-0.150594
Region Number 77	rs7079205	rs7079205	chr10	35324619	0.287228	23	-0.433332	1.14997	-0.150594
Region Number 77	rs11010121	rs11010121	chr10	35493256	0.48775	23	0.386987	3.09168	-0.150594
Region Number 77	rs11010088	rs11010088	chr10	35392122	0.141421	23	0.289569	0.498787	-0.150594
Region Number 77	rs16935880	rs16935880	chr10	35415468	0.0141421	23	-0.281903	1.5885	-0.150594
Region Number 77	rs9794325	rs9794325	chr10	35328847	0.642962	23	0.269249	0.591138	-0.150594
Region Number 77	rs998658	rs998658	chr10	35408654	0.365103	23	0.234023	0.537297	-0.150594
Region Number 77	rs55724039	rs55724039	chr10	35465397	0.564447	23	0.220179	0.570103	-0.150594
Region Number 77	rs4934694	rs4934694	chr10	35272800	0.656201	23	0.204078	0.966778	-0.150594
Region Number 77	rs4934697	rs4934697	chr10	35287192	0.412311	23	-0.191883	0.744328	-0.150594
Region Number 77	rs4934730	rs4934730	chr10	35415555	0.47676	23	0.159494	1.70288	-0.150594
Region Number 77	rs72789687	rs72789687	chr10	35372489	0.418808	23	0.159236	0.610025	-0.150594
Region Number 77	rs2126984	rs2126984	chr10	35410291	0.275318	23	-0.156215	0.312753	-0.150594
Region Number 77	rs7923217	rs7923217	chr10	35309589	0.121244	23	-0.127162	0.0754179	-0.150594
Region Number 77	rs7079498	rs7079498	chr10	35375344	0.21587	23	0.121714	0.619348	-0.150594
Region Number 77	rs11597392	rs11597392	chr10	35288575	0.580861	23	0.0949191	0.134408	-0.150594
Region Number 77	rs17499247	rs17499247	chr10	35426755	0.705833	23	0.0827992	0.168869	-0.150594
Region Number 77	rs2045913	rs2045913	chr10	35452508	0.356371	23	-0.0703069	0.0710632	-0.150594
Region Number 77	rs4934698	rs4934698	chr10	35290236	0.642962	23	-0.0441084	0.114132	-0.150594
Region Number 77	rs112745252	rs112745252	chr10	35474278	0.850941	23	-0.03255	0.102178	-0.150594
Region Number 77	rs13376871	rs13376871	chr10	35369056	0.414729	23	-0.00716833	0.114013	-0.150594
Region Number 78	rs11600860	rs11600860	chr11	71164019	0.62498	14	0.678761	1.61732	-0.169889
Region Number 78	rs2282621	rs2282621	chr11	71183474	0.294449	14	0.479236	1.6214	-0.169889
Region Number 78	rs12792306	rs12792306	chr11	71166992	0.740135	14	0.401186	1.61116	-0.169889
Region Number 78	rs11606612	rs11606612	chr11	71164047	0.586259	14	-0.280271	0.996523	-0.169889
Region Number 78	rs4488226	rs4488226	chr11	71164965	0.502593	14	-0.242222	1.27785	-0.169889
Region Number 78	rs11606631	rs11606631	chr11	71164121	0.861452	14	-0.221485	0.820883	-0.169889
Region Number 78	rs7938885	rs7938885	chr11	71170043	0.428602	14	0.208658	0.7882	-0.169889
Region Number 78	rs12800438	rs12800438	chr11	71171003	0.214243	14	0.203898	0.997688	-0.169889
Region Number 78	rs12793224	rs12793224	chr11	71168710	0.406448	14	-0.182548	0.453571	-0.169889
Region Number 78	rs12789751	rs12789751	chr11	71164471	0.336155	14	0.134667	0.743161	-0.169889
Region Number 78	rs12794668	rs12794668	chr11	71168715	0.745855	14	-0.112094	0.710298	-0.169889
Region Number 78	rs12791871	rs12791871	chr11	71164544	0.830241	14	0.0805821	0.486386	-0.169889
Region Number 78	rs2282620	rs2282620	chr11	71183477	0.632535	14	-0.0727057	0.227423	-0.169889
Region Number 78	rs2002063	rs2002063	chr11	71163476	0.770844	14	-0.0471098	0.0671522	-0.169889
Region Number 79	rs3756578	rs3756578	chr5	149625087	0.413038	5	0.418197	1.98863	-0.170137
Region Number 79	rs73275691	rs73275691	chr5	149472189	0.386523	5	0.153866	1.67872	-0.170137
Region Number 79	rs2343806	rs2343806	chr5	149831985	2.32764	5	0.108434	0.574062	-0.170137
Region Number 79	rs3828609	rs3828609	chr5	149432863	0.346987	5	0.0957435	0.20543	-0.170137
Region Number 79	rs245054	rs245054	chr5	149342988	0.408901	5	0.0153965	0.228426	-0.170137
Region Number 80	rs6825544	rs6825544	chr4	350579	0.278927	11	-0.326817	0.357561	-0.173767
Region Number 80	rs73221137	rs73221137	chr4	732278	0.688985	11	-0.295466	1.60446	-0.173767
Region Number 80	rs73221127	rs73221127	chr4	727939	0.818963	11	0.251604	0.767279	-0.173767
Region Number 80	rs6819237	rs6819237	chr4	351741	0.514587	11	0.226909	0.996558	-0.173767
Region Number 80	rs187042108	rs187042108	chr4	726023	1.26178	11	-0.223674	1.61732	-0.173767
Region Number 80	rs7700173	rs7700173	chr4	741475	0.278747	11	-0.10724	0.809801	-0.173767
Region Number 80	rs10000058	rs10000058	chr4	690366	0.431856	11	0.0891989	0.518104	-0.173767
Region Number 80	rs1377586	rs1377586	chr4	961373	0.49	11	0.0480122	0.282811	-0.173767
Region Number 80	rs73221120	rs73221120	chr4	722306	0.481768	11	-0.0334816	0.23272	-0.173767
Region Number 80	rs34434107	rs34434107	chr4	727153	1.20847	11	0.00925935	0.0518346	-0.173767
Region Number 80	rs3775146	rs3775146	chr4	785228	1.00668	11	0.00194614	0.0923308	-0.173767
Region Number 81	rs183369193	rs183369193	chr6	31891491	0.602163	7	-0.774199	2.41745	-0.188605
Region Number 81	rs151100659	rs11961665	chr6	31819848	0.347994	7	-0.240394	0.848519	-0.188605
Region Number 81	rs114492034	rs387608	chr6	31941557	0.542679	7	-0.137793	0.103929	-0.188605
Region Number 81	rs114363349	rs76376150	chr6	31435020	0.642962	7	0.0598942	0.112619	-0.188605
Region Number 81	rs140244121	rs3132460	chr6	31480671	0.676757	7	0.0461935	0.0880217	-0.188605
Region Number 81	rs391165	rs391165	chr6	31947086	0.727393	7	-0.0215051	0.0148676	-0.188605
Region Number 81	rs9332739	rs9332739	chr6	31903804	0.549454	7	0.00980836	0.103004	-0.188605
Region Number 82	rs555001	rs555001	chr15	43545728	0.5	22	-0.77032	1.60904	-0.211226
Region Number 82	rs3759791	rs3759791	chr15	44090798	0.494065	22	0.673381	1.81735	-0.211226
Region Number 82	rs28678901	rs28678901	chr15	44081143	0.552992	22	-0.575375	1.43577	-0.211226
Region Number 82	rs28781888	rs28781888	chr15	44112006	0.264197	22	0.513509	3.09168	-0.211226
Region Number 82	rs28696802	rs28696802	chr15	44140395	0.606218	22	-0.350028	1.77012	-0.211226
Region Number 82	rs28858500	rs28858500	chr15	44156942	0.672086	22	0.340718	1.66386	-0.211226
Region Number 82	rs8029210	rs8029210	chr15	44013181	0.429418	22	-0.293408	0.904728	-0.211226
Region Number 82	rs3101443	rs3101443	chr15	43912372	0.614003	22	-0.244808	2.13113	-0.211226
Region Number 82	rs28590651	rs28590651	chr15	44113016	0.537959	22	0.226227	0.728512	-0.211226
Region Number 82	rs62019442	rs62019442	chr15	43649719	0.642962	22	-0.220887	0.990325	-0.211226
Region Number 82	rs56008017	rs56008017	chr15	44110438	0.383406	22	-0.166988	0.717199	-0.211226
Region Number 82	rs11856495	rs11856495	chr15	44142729	0.451664	22	-0.139401	0.498787	-0.211226
Region Number 82	rs2915776	rs2915776	chr15	43922586	0.639609	22	-0.121985	0.223162	-0.211226
Region Number 82	rs3816792	rs3816792	chr15	44116986	0.524023	22	-0.0962662	0.642585	-0.211226
Region Number 82	rs7170167	rs7170167	chr15	44059322	0.539907	22	0.0875879	0.365935	-0.211226
Region Number 82	rs28519630	rs28519630	chr15	44150697	0.539907	22	0.0782804	0.320831	-0.211226
Region Number 82	rs28524541	rs28524541	chr15	44124831	0.39064	22	-0.0692991	0.142316	-0.211226
Region Number 82	rs35278581	rs35278581	chr15	43566121	0.704131	22	-0.0467375	0.0259703	-0.211226
Region Number 82	rs16950562	rs16950562	chr15	44036364	0.264764	22	0.0440165	0.094208	-0.211226
Region Number 82	rs7175032	rs7175032	chr15	44060236	0.525833	22	0.0317562	0.111627	-0.211226
Region Number 82	rs28684672	rs28684672	chr15	44107662	0.546809	22	-0.0289419	0.192287	-0.211226
Region Number 82	rs2447193	rs2447193	chr15	43929733	1.06485	22	0.00513017	0.00323773	-0.211226
Region Number 83	rs4930698	rs4930698	chr11	64085063	0.506063	6	-0.562322	2.90735	-0.222173
Region Number 83	rs11607007	rs11607007	chr11	64007976	0.799875	6	0.391069	1.57915	-0.222173
Region Number 83	rs61886886	rs61886886	chr11	64104488	0.619274	6	-0.309641	1.38703	-0.222173
Region Number 83	rs11601860	rs11601860	chr11	64110422	1.1952	6	-0.296321	0.53549	-0.222173
Region Number 83	rs34358026	rs34358026	chr11	64015422	0.699214	6	-0.259473	0.700762	-0.222173
Region Number 83	rs79423518	rs79423518	chr11	64105454	0.514393	6	-0.221276	0.294411	-0.222173
Region Number 84	rs77330556	rs77330556	chr12	132569521	0.780577	5	-0.506764	1.85065	-0.230025
Region Number 84	rs12302637	rs12302637	chr12	132569028	0.545802	5	-0.447135	1.03764	-0.230025
Region Number 84	rs112683685	rs112683685	chr12	133051210	0.373229	5	0.114215	0.922905	-0.230025
Region Number 84	rs57037358	rs57037358	chr12	132625643	0.574108	5	0.0764728	0.10879	-0.230025
Region Number 84	rs7307766	rs7307766	chr12	132674118	1.21367	5	0.00799781	0.0454598	-0.230025
Region Number 85	rs1859734	rs1859734	chr2	74738350	0.382884	6	0.722488	2.7147	-0.239573
Region Number 85	rs3755446	rs3755446	chr2	74722224	0.704486	6	-0.131698	0.568131	-0.239573
Region Number 85	rs6707475	rs6707475	chr2	74710491	0.538888	6	0.1159	0.482053	-0.239573
Region Number 85	rs12713819	rs12713819	chr2	75183936	0.176635	6	-0.07389	0.278165	-0.239573
Region Number 85	rs12366	rs12366	chr2	75185856	1.44489	6	-0.0584817	0.876909	-0.239573
Region Number 85	rs1859735	rs1859735	chr2	74738322	0.334813	6	0.0501328	0.238059	-0.239573
Region Number 86	rs11057206	rs11057206	chr12	123730830	0.386135	12	0.751134	3.29645	-0.244417
Region Number 86	rs35067339	rs35067339	chr12	123760109	0.990252	12	0.221428	0.492923	-0.244417
Region Number 86	rs12299125	rs12299125	chr12	123862447	0.322955	12	0.190939	0.519098	-0.244417
Region Number 86	rs11057270	rs11057270	chr12	123808073	1.41718	12	0.18815	0.958032	-0.244417
Region Number 86	rs146539578	rs146539578	chr12	124071144	1.18495	12	0.158284	0.75046	-0.244417
Region Number 86	rs28659953	rs28659953	chr12	123912213	0.604897	12	-0.156097	0.259329	-0.244417
Region Number 86	rs71444571	rs71444571	chr12	123771015	0.150665	12	0.152331	1.32689	-0.244417
Region Number 86	rs12818067	rs12818067	chr12	123728739	0.589576	12	0.108651	0.258806	-0.244417
Region Number 86	rs11057322	rs11057322	chr12	124141662	0.587707	12	-0.0415128	0.0532736	-0.244417
Region Number 86	rs7955457	rs7955457	chr12	123811225	1.20657	12	-0.0393801	0.0564872	-0.244417
Region Number 86	rs77895354	rs77895354	chr12	124075111	0.66106	12	0.0190117	0.0641964	-0.244417
Region Number 86	rs4759416	rs4759416	chr12	123746357	0.760723	12	0.00717827	0.0752275	-0.244417
Region Number 87	rs74044905	rs74044905	chr11	359476	0.354401	9	0.6547	2.53815	-0.248023
Region Number 87	rs7395012	rs7395012	chr11	405705	0.561961	9	0.309704	0.994328	-0.248023
Region Number 87	rs7928305	rs7928305	chr11	695842	0.322025	9	-0.18546	1.0576	-0.248023
Region Number 87	rs28681202	rs28681202	chr11	834098	0.328634	9	-0.128608	0.422983	-0.248023
Region Number 87	rs7945422	rs7945422	chr11	695854	0.481248	9	-0.125707	1.36698	-0.248023
Region Number 87	rs28689676	rs28689676	chr11	805435	0.648999	9	0.111956	0.307546	-0.248023
Region Number 87	rs7118095	rs7118095	chr11	693168	0.391663	9	0.0521987	0.220883	-0.248023
Region Number 87	rs7924483	rs7924483	chr11	297638	1.52781	9	0.0257649	0.0959601	-0.248023
Region Number 87	rs7481614	rs7481614	chr11	438662	0.212368	9	-0.00872915	0.62419	-0.248023
Region Number 88	rs4790718	rs4790718	chr17	4870893	0.580172	5	0.364822	1.93215	-0.248259
Region Number 88	rs16942630	rs16942630	chr17	4878437	0.666708	5	-0.355621	1.68103	-0.248259
Region Number 88	rs79436576	rs79436576	chr17	4805167	0.29	5	0.297446	0.923343	-0.248259
Region Number 88	rs72835059	rs72835059	chr17	4805389	0.287228	5	-0.0370393	0.237831	-0.248259
Region Number 88	rs2585272	rs2585272	chr17	5126224	1.03716	5	-0.0082834	0.451679	-0.248259
Region Number 89	rs8192793	rs8192793	chr19	41699886	0.31	7	0.610327	2.34696	-0.252841
Region Number 89	rs116796128	rs116796128	chr19	41209256	0.623699	7	0.494225	1.68888	-0.252841
Region Number 89	rs2561529	rs2561529	chr19	41226109	0.578533	7	-0.245135	0.388542	-0.252841
Region Number 89	rs45500792	rs45500792	chr19	41903699	1.21861	7	-0.200862	0.941686	-0.252841
Region Number 89	rs2241707	rs2241707	chr19	41912755	0.564447	7	-0.133932	0.614838	-0.252841
Region Number 89	rs28493229	rs28493229	chr19	41224204	1.11862	7	-0.127637	0.432844	-0.252841
Region Number 89	rs4803463	rs4803463	chr19	41911040	0.261916	7	0.026492	0.0433005	-0.252841
Region Number 90	rs10249404	rs10249404	chr7	66046724	0.222261	11	1.09757	2.5993	-0.258554
Region Number 90	rs2707836	rs2707836	chr7	66160435	0.706329	11	-0.340111	1.68103	-0.258554
Region Number 90	rs10272546	rs10272546	chr7	66111457	1.63832	11	-0.171553	0.278482	-0.258554
Region Number 90	rs2659912	rs2659912	chr7	66157999	0.216795	11	-0.16297	1.18693	-0.258554
Region Number 90	rs2659916	rs2659916	chr7	66151352	0.618142	11	0.14759	0.883234	-0.258554
Region Number 90	rs3800823	rs3800823	chr7	66147110	1.31191	11	-0.097764	0.520528	-0.258554
Region Number 90	rs4636083	rs4636083	chr7	65668650	1.97086	11	-0.0769679	0.439462	-0.258554
Region Number 90	rs2707827	rs2707827	chr7	66172439	0.589576	11	-0.052245	0.104223	-0.258554
Region Number 90	rs11773829	rs11773829	chr7	66141074	0.412432	11	0.0469235	0.343368	-0.258554
Region Number 90	rs4718361	rs4718361	chr7	65993444	0.322955	11	0.0284381	0.10987	-0.258554
Region Number 90	rs1110414	rs1110414	chr7	66205582	0.423438	11	-0.0250706	0.518429	-0.258554
Region Number 91	rs2510055	rs2510055	chr11	77961912	0.708308	17	-0.747493	0.981881	-0.282067
Region Number 91	rs10899476	rs10899476	chr11	78051794	0.433705	17	-0.468792	1.92172	-0.282067
Region Number 91	rs1385600	rs1385600	chr11	77936166	0.274591	17	-0.428391	2.19041	-0.282067
Region Number 91	rs11237477	rs11237477	chr11	78095069	0.704982	17	0.362388	2.59656	-0.282067
Region Number 91	rs2511159	rs2511159	chr11	77974193	1.03179	17	0.17942	0.119774	-0.282067
Region Number 91	rs2510053	rs2510053	chr11	77959435	0.48775	17	0.175216	0.531669	-0.282067
Region Number 91	rs4417308	rs4417308	chr11	78013492	0.978826	17	0.171356	0.776843	-0.282067
Region Number 91	rs10793297	rs10793297	chr11	78009660	0.370675	17	0.152624	0.303188	-0.282067
Region Number 91	rs10793299	rs10793299	chr11	78018954	1.89939	17	0.148699	0.773185	-0.282067
Region Number 91	rs2512519	rs2512519	chr11	77953015	0.883459	17	-0.111757	0.271912	-0.282067
Region Number 91	rs11237410	rs11237410	chr11	77851606	0.754785	17	-0.110403	0.393183	-0.282067
Region Number 91	rs1893448	rs1893448	chr11	77969180	0.280535	17	-0.101835	0.417718	-0.282067
Region Number 91	rs7101694	rs7101694	chr11	77853896	0.637024	17	0.0728332	0.140317	-0.282067
Region Number 91	rs10793300	rs10793300	chr11	78019582	0.450111	17	0.0621579	0.651581	-0.282067
Region Number 91	rs11601196	rs11601196	chr11	78043431	1.15888	17	-0.0595349	0.203486	-0.282067
Region Number 91	rs2511168	rs2511168	chr11	77965081	1.18495	17	-0.0253808	0.0766769	-0.282067
Region Number 91	rs11237458	rs11237458	chr11	78050849	1.0031	17	0.00113779	0.0336119	-0.282067
Region Number 92	rs11670534	rs11670534	chr19	47003906	0.613433	6	-0.184178	0.597383	-0.285509
Region Number 92	rs12459883	rs12459883	chr19	47126614	0.510784	6	-0.152422	0.697882	-0.285509
Region Number 92	rs3760757	rs3760757	chr19	47129570	0.546717	6	-0.0787072	0.384817	-0.285509
Region Number 92	rs8108681	rs8108681	chr19	46975590	1.27726	6	-0.0369772	0.0265301	-0.285509
Region Number 92	rs8103785	rs8103785	chr19	46974762	0.394462	6	0.0257369	0.0641964	-0.285509
Region Number 92	rs588712	rs588712	chr19	47217914	0.719097	6	0.0139583	1.46482	-0.285509
Region Number 93	rs11099582	rs11099582	chr4	84142744	0.369865	13	0.661349	1.96279	-0.316388
Region Number 93	rs10015939	rs10015939	chr4	84435333	0.437493	13	0.499058	2.7155	-0.316388
Region Number 93	rs11727365	rs11727365	chr4	84142888	0.550636	13	-0.468385	2.88172	-0.316388
Region Number 93	rs1494961	rs1494961	chr4	84374480	0.333167	13	-0.29198	0.465082	-0.316388
Region Number 93	rs28785823	rs28785823	chr4	84421785	0.428719	13	-0.26057	0.987751	-0.316388
Region Number 93	rs2004050	rs2004050	chr4	84385109	0.455522	13	-0.236689	0.687351	-0.316388
Region Number 93	rs7672304	rs7672304	chr4	84456142	0.896772	13	-0.187837	0.93687	-0.316388
Region Number 93	rs61587542	rs61587542	chr4	84182361	0.605145	13	0.170674	0.357561	-0.316388
Region Number 93	rs10008742	rs10008742	chr4	84431644	0.758485	13	0.161178	0.665287	-0.316388
Region Number 93	rs67855514	rs67855514	chr4	84394947	0.637024	13	-0.108679	0.741094	-0.316388
Region Number 93	rs7671387	rs7671387	chr4	84423359	0.297489	13	-0.0958268	0.168003	-0.316388
Region Number 93	rs1980271	rs1980271	chr4	84439820	0.731095	13	0.0953351	0.10189	-0.316388
Region Number 93	rs28895925	rs28895925	chr4	84442663	0.405093	13	-0.054403	0.13377	-0.316388
Region Number 94	rs28992492	rs28992492	chr19	583711	0.283196	5	0.310404	2.45626	-0.336834
Region Number 94	rs4807542	rs4807542	chr19	1104078	0.188149	5	-0.186446	0.930923	-0.336834
Region Number 94	rs12608994	rs12608994	chr19	579699	0.523163	5	-0.183932	0.457689	-0.336834
Region Number 94	rs113862848	rs113862848	chr19	864861	0.564447	5	-0.0369549	0.222854	-0.336834
Region Number 94	rs56283881	rs56283881	chr19	893183	0.271477	5	-0.0362873	0.612967	-0.336834
Region Number 95	rs113074412	rs113074412	chr22	24207226	0.482701	8	-0.742233	2.17708	-0.337188
Region Number 95	rs192096839	rs192096839	chr22	24366720	0.340294	8	-0.683089	0.519098	-0.337188
Region Number 95	rs5760130	rs5760130	chr22	24299072	0.320156	8	0.291944	0.245635	-0.337188
Region Number 95	rs2739344	rs2739344	chr22	24298293	1.10472	8	-0.22635	0.877968	-0.337188
Region Number 95	rs79966373	rs79966373	chr22	24313868	1.20752	8	-0.173693	0.632818	-0.337188
Region Number 95	rs5760120	rs5760120	chr22	24266867	0.343074	8	-0.134086	0.569748	-0.337188
Region Number 95	rs2858914	rs2858914	chr22	24298325	0.802808	8	-0.0463336	0.522673	-0.337188
Region Number 95	rs116898157	rs116898157	chr22	24199787	0.475079	8	-0.0168222	0.44009	-0.337188
Region Number 96	rs12135774	rs12135774	chr1	10386506	0.637024	7	-0.845565	2.04957	-0.341549
Region Number 96	rs1234694	rs1234694	chr1	10003320	0.422019	7	0.516057	2.45725	-0.341549
Region Number 96	rs6670157	rs6670157	chr1	10458439	0.463357	7	0.438401	1.96063	-0.341549
Region Number 96	rs4240912	rs4240912	chr1	10437778	0.451664	7	-0.417921	2.85083	-0.341549
Region Number 96	rs10864454	rs10864454	chr1	10417853	0.468722	7	-0.101554	0.268977	-0.341549
Region Number 96	rs113331329	rs113331329	chr1	10266081	0.609672	7	0.0542844	0.0450008	-0.341549
Region Number 96	rs1220400	rs1220400	chr1	9997079	0.914549	7	-0.0263838	0.360464	-0.341549
Region Number 97	rs73439311	rs73439311	chr22	50753334	0.391663	9	-0.688659	1.44035	-0.374501
Region Number 97	rs5771204	rs5771204	chr22	50614476	0.48775	9	0.569662	2.49657	-0.374501
Region Number 97	rs12170530	rs12170530	chr22	50318422	0.839405	9	0.168302	0.653937	-0.374501
Region Number 97	rs9616206	rs9616206	chr22	50310847	0.297321	9	-0.145557	0.811865	-0.374501
Region Number 97	rs5771215	rs5771215	chr22	50626791	0.482597	9	-0.138954	0.317706	-0.374501
Region Number 97	rs9616392	rs9616392	chr22	50314705	0.506952	9	-0.114946	0.61781	-0.374501
Region Number 97	rs7511620	rs7511620	chr22	50307932	0.466262	9	0.0741368	0.120029	-0.374501
Region Number 97	rs41283479	rs41283479	chr22	50624082	0.639218	9	0.00751687	0.172214	-0.374501
Region Number 97	rs9616370	rs9616370	chr22	50306316	0.688549	9	0.00124016	0.0403036	-0.374501
Region Number 98	rs7153905	rs7153905	chr14	88338685	0.429535	5	0.402033	1.04239	-0.386993
Region Number 98	rs17203391	rs17203391	chr14	88449210	0.557943	5	-0.391397	0.660559	-0.386993
Region Number 98	rs1977134	rs1977134	chr14	88808243	0.356371	5	0.328703	1.54868	-0.386993
Region Number 98	rs12883876	rs12883876	chr14	88805096	0.178045	5	0.254576	0.930923	-0.386993
Region Number 98	rs56092938	rs56092938	chr14	88344313	0.672756	5	0.0213364	0.220017	-0.386993
Region Number 99	rs623853	rs623853	chr12	69753830	0.242074	6	-0.708879	2.30078	-0.388499
Region Number 99	rs634512	rs634512	chr12	69754012	0.242281	6	-0.359017	0.890956	-0.388499
Region Number 99	rs554591	rs554591	chr12	69753847	0.519711	6	0.178317	1.36789	-0.388499
Region Number 99	rs2249093	rs2249093	chr12	69753512	0.534135	6	0.171899	1.22484	-0.388499
Region Number 99	rs2617835	rs2617835	chr12	69753420	1.21252	6	0.139789	0.365935	-0.388499
Region Number 99	rs777272	rs777272	chr12	69752317	0.273313	6	0.0181205	0.0923308	-0.388499
Region Number 100	rs10098356	rs10098356	chr8	87442667	0.365103	5	0.807233	1.51449	-0.4045
Region Number 100	rs13279589	rs13279589	chr8	87477723	0.462493	5	-0.121946	0.618729	-0.4045
Region Number 100	rs68008113	rs68008113	chr8	87520894	0.95462	5	-0.0926334	0.93687	-0.4045
Region Number 100	rs6992944	rs6992944	chr8	87419308	0.935307	5	0.0889392	0.102107	-0.4045
Region Number 100	rs13253261	rs13253261	chr8	87458500	0.362767	5	-0.00106313	0.0653481	-0.4045
Region Number 101	rs4865466	rs4865466	chr4	1745492	0.338231	6	-0.356671	2.03796	-0.428424
Region Number 101	rs1374469	rs1374469	chr4	1724799	0.317805	6	-0.25589	0.613064	-0.428424
Region Number 101	rs2854915	rs2854915	chr4	1721654	0.798373	6	-0.242344	0.375045	-0.428424
Region Number 101	rs798724	rs798724	chr4	1704643	0.418091	6	-0.171064	1.03004	-0.428424
Region Number 101	rs3796618	rs3796618	chr4	1349602	1.76975	6	-0.163811	0.325424	-0.428424
Region Number 101	rs10022431	rs10022431	chr4	1740985	0.572538	6	0.135152	0.477387	-0.428424
Region Number 102	rs4343028	rs4343028	chr11	62389618	0.208087	13	-0.269575	2.52657	-0.441741
Region Number 102	rs73502133	rs73502133	chr11	62432784	0.818413	13	-0.26906	0.783293	-0.441741
Region Number 102	rs2463825	rs2463825	chr11	62094493	0.4999	13	-0.248982	0.759429	-0.441741
Region Number 102	rs2513077	rs2513077	chr11	62105925	0.264764	13	0.225867	0.982522	-0.441741
Region Number 102	rs2463821	rs2463821	chr11	62111662	0.166433	13	0.201463	0.486044	-0.441741
Region Number 102	rs2956992	rs2956992	chr11	62399375	0.377094	13	-0.163967	0.716485	-0.441741
Region Number 102	rs7125402	rs7125402	chr11	62097259	0.532635	13	-0.138492	0.668223	-0.441741
Region Number 102	rs1528730	rs1528730	chr11	62081181	1.36532	13	-0.0654351	0.0685722	-0.441741
Region Number 102	rs2513744	rs2513744	chr11	62077785	1.00707	13	0.0535719	0.551981	-0.441741
Region Number 102	rs2513075	rs2513075	chr11	62102408	0.368917	13	-0.0179722	0.0123765	-0.441741
Region Number 102	rs2246920	rs2246920	chr11	62104937	1.0806	13	0.00882425	1.03004	-0.441741
Region Number 102	rs151126595	rs151126595	chr11	62118947	0.687823	13	-0.00568118	0.0516398	-0.441741
Region Number 102	rs7924998	rs7924998	chr11	62073980	0.431045	13	0.00205773	0.313178	-0.441741
Region Number 103	rs7293064	rs7293064	chr22	32780749	0.564447	9	-0.304627	1.41458	-0.479684
Region Number 103	rs55726161	rs55726161	chr22	32808931	1.09439	9	0.199707	0.290654	-0.479684
Region Number 103	rs35003092	rs35003092	chr22	32802680	0.505767	9	0.172275	0.445233	-0.479684
Region Number 103	rs7284713	rs7284713	chr22	32780736	0.280891	9	0.165796	1.27135	-0.479684
Region Number 103	rs59895149	rs59895149	chr22	32785840	0.630079	9	-0.115205	0.325424	-0.479684
Region Number 103	rs142987839	rs142987839	chr22	32786494	0.462709	9	-0.113915	0.174197	-0.479684
Region Number 103	rs73881695	rs73881695	chr22	32803450	1.14564	9	0.0834312	0.189911	-0.479684
Region Number 103	rs73881702	rs73881702	chr22	32808201	0.930484	9	0.075965	0.393983	-0.479684
Region Number 103	rs78182463	rs78182463	chr22	32789091	1.18089	9	-0.0081834	0.0731012	-0.479684
Region Number 104	rs114408626	rs9264636	chr6	31238297	0.397366	12	-0.244083	1.24612	-0.525359
Region Number 104	rs114519660	rs7753892	chr6	31154262	0.534228	12	0.168793	0.245684	-0.525359
Region Number 104	rs115445355	rs1050344	chr6	31238234	0.242281	12	-0.160912	0.404511	-0.525359
Region Number 104	rs138982242	rs28749551	chr6	31163972	0.354683	12	-0.155077	0.552408	-0.525359
Region Number 104	rs115444759	rs9264647	chr6	31238613	0.212838	12	-0.144179	0.586437	-0.525359
Region Number 104	rs116587107	rs9264664	chr6	31239227	0.570088	12	-0.099904	2.08091	-0.525359
Region Number 104	rs114878632	rs9264663	chr6	31239205	0.728697	12	-0.0793772	1.08827	-0.525359
Region Number 104	rs115148805	rs7767581	chr6	31239855	0.454753	12	-0.0637658	0.242217	-0.525359
Region Number 104	rs141877547	rs2394430	chr6	31007866	0.445197	12	-0.0478162	0.0949369	-0.525359
Region Number 104	rs117854679	rs7755702	chr6	31158373	0.441588	12	0.0386397	0.0443781	-0.525359
Region Number 104	rs116173008	rs3819287	chr6	31237563	0.598832	12	-0.0250012	0.305414	-0.525359
Region Number 104	rs114370537	rs9264906	chr6	31272590	0.641483	12	-0.0155277	0.124469	-0.525359
Region Number 105	rs10901819	rs10901819	chr10	126458373	0.221585	6	0.35058	1.35268	-0.537701
Region Number 105	rs113975468	rs113975468	chr10	126150324	0.0806226	6	0.263174	1.4627	-0.537701
Region Number 105	rs113840301	rs113840301	chr10	126148741	0.453982	6	0.242623	0.697882	-0.537701
Region Number 105	rs111687878	rs111687878	chr10	126149896	0.361525	6	-0.187866	0.442326	-0.537701
Region Number 105	rs4144117	rs4144117	chr10	126107506	0.567186	6	-0.048775	0.379603	-0.537701
Region Number 105	rs141786334	rs141786334	chr10	126150411	0.324191	6	0.00167559	0.289701	-0.537701
Region Number 106	rs10877017	rs10877017	chr12	58169361	0.269815	5	-0.558972	2.03058	-0.566958
Region Number 106	rs2014886	rs2014886	chr12	58177437	0.283901	5	0.415818	1.23039	-0.566958
Region Number 106	rs3751326	rs3751326	chr12	58335330	0.785239	5	0.199857	0.282169	-0.566958
Region Number 106	rs11172349	rs11172349	chr12	58212528	0.417971	5	0.041795	0.278824	-0.566958
Region Number 106	rs9971803	rs9971803	chr12	58306097	0.535444	5	0.0331185	0.454461	-0.566958
Region Number 107	rs6007592	rs6007592	chr22	45724727	0.512835	7	-0.481088	1.99307	-0.586794
Region Number 107	rs2272804	rs2272804	chr22	45809624	0.44643	7	-0.446172	1.75482	-0.586794
Region Number 107	rs5765234	rs5765234	chr22	45647357	0.439431	7	-0.149406	0.271628	-0.586794
Region Number 107	rs104664	rs104664	chr22	45711854	0.583524	7	-0.0702675	0.104855	-0.586794
Region Number 107	rs9614690	rs9614690	chr22	45898363	0.787972	7	-0.051338	0.096483	-0.586794
Region Number 107	rs5765235	rs5765235	chr22	45647363	1.58019	7	0.0277707	0.178104	-0.586794
Region Number 107	rs5765233	rs5765233	chr22	45647347	0.951315	7	0.0133515	0.218276	-0.586794
Region Number 108	rs139285416	rs139285416	chr9	101971829	0.224944	5	-0.72112	1.82148	-0.588796
Region Number 108	rs41274648	rs41274648	chr9	101984378	0.471805	5	0.397336	1.26699	-0.588796
Region Number 108	rs77521170	rs77521170	chr9	101969304	0.454753	5	0.342414	1.54836	-0.588796
Region Number 108	rs79372086	rs79372086	chr9	101981941	0.318119	5	0.0733203	0.35204	-0.588796
Region Number 108	rs928424	rs928424	chr9	101491063	1.20607	5	-0.0669456	0.347568	-0.588796
Region Number 109	rs658524	rs658524	chr11	65647260	0.347994	7	0.396394	1.46841	-0.595651
Region Number 109	rs10791824	rs10791824	chr11	65559266	0.356791	7	-0.360053	2.3473	-0.595651
Region Number 109	rs568617	rs568617	chr11	65653242	0.612291	7	0.266726	1.86386	-0.595651
Region Number 109	rs1151519	rs1151519	chr11	65645831	0.51614	7	-0.248953	1.42596	-0.595651
Region Number 109	rs10791830	rs10791830	chr11	65661291	0.254951	7	0.156922	0.42835	-0.595651
Region Number 109	rs601863	rs601863	chr11	65646557	0.828312	7	0.0510651	0.0498189	-0.595651
Region Number 109	rs677931	rs677931	chr11	65654665	0.60696	7	-0.0245295	0.155114	-0.595651
Region Number 110	rs1018439	rs1018439	chr20	61464184	0.237908	6	-0.605407	1.65712	-0.602572
Region Number 110	rs72629024	rs72629024	chr20	62152519	0.492443	6	-0.299177	1.98605	-0.602572
Region Number 110	rs4809424	rs4809424	chr20	61480148	0.822253	6	-0.174249	0.410422	-0.602572
Region Number 110	rs6011683	rs6011683	chr20	61861386	0.424264	6	0.156877	0.348249	-0.602572
Region Number 110	rs744590	rs744590	chr20	61870075	0.408901	6	-0.13589	0.639302	-0.602572
Region Number 110	rs55882400	rs55882400	chr20	61490196	0.574108	6	0.080864	0.217437	-0.602572
Region Number 111	rs9328155	rs9328155	chr6	3267615	0.38833	7	-0.349325	0.813646	-0.66086
Region Number 111	rs6940530	rs6940530	chr6	3260761	0.337935	7	0.313652	1.36042	-0.66086
Region Number 111	rs9328145	rs9328145	chr6	3144908	0.454973	7	-0.245839	1.05257	-0.66086
Region Number 111	rs986542	rs986542	chr6	2925341	0.662873	7	0.213448	0.471136	-0.66086
Region Number 111	rs2231356	rs2231356	chr6	3118952	0.223383	7	0.199433	2.30078	-0.66086
Region Number 111	rs62391541	rs62391541	chr6	2940612	0.33121	7	-0.095915	1.21981	-0.66086
Region Number 111	rs318452	rs318452	chr6	2936922	1.70285	7	0.0237953	0.0843596	-0.66086
Region Number 112	rs2075165	rs2075165	chr1	156215899	0.511566	5	-0.475536	2.23066	-0.685244
Region Number 112	rs6669805	rs6669805	chr1	156228108	0.25	5	-0.278874	0.860042	-0.685244
Region Number 112	rs6699349	rs6699349	chr1	156226950	1.44094	5	-0.234609	0.823057	-0.685244
Region Number 112	rs2287025	rs2287025	chr1	156230141	0.864002	5	0.175948	0.8291	-0.685244
Region Number 112	rs7542993	rs7542993	chr1	156224726	2.09153	5	0.110496	0.172804	-0.685244
Region Number 113	rs2183176	rs2183176	chr10	30698544	0.278029	5	-0.538895	2.27414	-0.699673
Region Number 113	rs2265184	rs2265184	chr10	30696817	0.408901	5	-0.460809	1.78249	-0.699673
Region Number 113	rs2265748	rs2265748	chr10	30699554	0.252389	5	-0.311701	1.22903	-0.699673
Region Number 113	rs3758452	rs3758452	chr10	30640706	0.491325	5	0.259086	0.741305	-0.699673
Region Number 113	rs1543725	rs1543725	chr10	30698873	0.629444	5	-0.175454	0.820883	-0.699673
Region Number 114	rs483030	rs483030	chr11	57566850	0.309516	5	0.435317	1.94587	-0.740237
Region Number 114	rs12793139	rs12793139	chr11	57413943	0.426497	5	0.220798	0.953679	-0.740237
Region Number 114	rs2729374	rs2729374	chr11	57326927	0.951052	5	-0.112003	0.308235	-0.740237
Region Number 114	rs1424752	rs1424752	chr11	57479848	0.591354	5	0.0816228	0.740175	-0.740237
Region Number 114	rs511708	rs511708	chr11	57521581	0.707955	5	0.00625169	0.613064	-0.740237
Region Number 115	rs2974929	rs2974929	chr1	155197268	0.286531	5	-0.554869	1.79337	-0.745527
Region Number 115	rs370545	rs370545	chr1	155175390	0.269815	5	-0.182569	0.261171	-0.745527
Region Number 115	rs2990245	rs2990245	chr1	155197462	0.535444	5	0.0887031	1.15026	-0.745527
Region Number 115	rs114452199	rs114452199	chr1	155209079	0.604897	5	0.0741407	0.103929	-0.745527
Region Number 115	rs12034326	rs12034326	chr1	155214473	0.546717	5	0.00364322	1.23572	-0.745527
Region Number 116	rs1057147	rs1057147	chr16	818802	0.186279	6	0.54324	2.71927	-0.760298
Region Number 116	rs12448825	rs12448825	chr16	455497	0.432088	6	0.214984	0.522673	-0.760298
Region Number 116	rs62030823	rs62030823	chr16	444348	0.210476	6	0.205392	0.963809	-0.760298
Region Number 116	rs116538752	rs116538752	chr16	103799	0.370675	6	-0.131651	0.565623	-0.760298
Region Number 116	rs1406813	rs1406813	chr16	777129	0.48775	6	0.116285	0.833293	-0.760298
Region Number 116	rs3743884	rs3743884	chr16	420678	0.487442	6	-0.0786038	0.990325	-0.760298

## Sheet: Table S4. FAM167A-BLK summary
Table S4. Summary of ΔMGW measures in the FAM1167A-BLK Region
	500 kb Region		60 kb regiona
	EA	AA	EA	AA
N SNPsb	835	933	145	159
Mean ΔMGW (Å)	0.62	0.63	0.62	0.61
Median ΔMGW (Å)	0.53	0.53	0.49	0.5
Minimum ΔMGW (Å)	0.07	0.07	0.12	0.12
Maximum ΔMGW (Å)	2.72	3.16	1.97	3.16
σc	84	103	15	17
2σd	21	28	3	4
aGenomic region encompassing primary peak of association, as shown in Figure 6
bNumber of SNPs that passed quality control measures. Within a single population, SNPs that are monomorphic are excluded.
cNumber of SNPs greater than one Standard Deviation (>1.11 Å) from the Mean ΔMGW in the NCBI SNP150 data
dNumber of SNPs greater than two Standard Deviations (> 1.54 Å) from the Mean ΔMGW in the NCBI SNP150 data

## Sheet: Table S5. FAM167A-BLK EA
Table S5. Summary of EA results in the 60kb association peak in FAM167A-BLK region.
Sorted by Single-SNP (logistic regression) association p-value, the top prioritized SNP by the frequentist approaches are underlined. The posterior probabilities of SNPs comprising the 95% credible set or 95% derived credible set are also underlined. The SNP with greatest prioritization from ∆MGW weighted methods is highlighted in gray.
						Ref Allele Frequency			Single-SNP association	Baysean Approach		Frequentist Approach
SNP	Chr	Position (hg19)	SNP Ordering within region	Alleles	Ref	controls	cases	∆MGW	P-value	Posterior Probability	derived Posterior Probability (MGW weighted)	SNP Prioritization (Equally Weighted) -log(Geometric Mean)	SNP Prioritization (MGW weighted) -log(Geometric Mean)
rs13277113	8	11349186	74	C/T	T	0.2464	0.2973	0.487647	2.18825e-31	0.499379	0.286949	22.609	10.9639
rs2061831	8	11339882	50	A/G	G	0.2481	0.2988	1.63481	3.60832e-31	0.306077	0.589611	27.9199	27.2749
rs2736340	8	11343973	61	C/T	T	0.2492	0.299	0.582151	1.12665e-30	0.100608	0.0690135	24.0671	23.5511
rs4840568	8	11351019	80	C/T	T	0.2624	0.318	0.42	2.97045e-30	0.0407315	0.020158	28.3623	18.8619
rs2618476	8	11352541	86	T/C	C	0.2564	0.3073	0.589406	2.98014e-30	0.0400249	0.027798	27.9345	23.8667
rs922483	8	11351912	82	G/A	A	0.2828	0.3393	0.436921	2.13314e-29	0.00621198	0.00319817	30.596	21.1179
rs2736332	8	11339965	51	C/G	G	0.2646	0.3199	0.450999	3.31192e-29	0.00384353	0.00204256	27.2481	24.6491
rs2736345	8	11352485	85	A/G	G	0.2922	0.3496	0.340881	4.93446e-29	0.00281469	0.00113058	30.1105	21.6556
rs4840565	8	11345545	66	C/G	G	0.2749	0.3267	0.292233	8.40393e-28	0.000165741	5.70726e-05	19.461	13.0429
rs2618473	8	11344127	62	G/A	A	0.2551	0.3051	0.187883	1.23596e-27	0.000107407	2.37786e-05	24.5505	20.8944
rs62489069	8	11338383	46	T/C	C	0.2742	0.3255	0.43795	3.88893e-27	3.67646e-05	1.89724e-05	23.3277	18.7617
rs13257831	8	11332964	38	C/G	G	0.2952	0.3415	0.252389	2.40595e-23	7.54276e-09	2.2432e-09	21.7722	10.4268
rs2736346	8	11359112	99	C/T	T	0.2439	0.2908	0.574108	8.10463e-22	2.19599e-10	1.48557e-10	21.4623	13.7169
rs2736347	8	11359377	100	G/A	A	0.2447	0.2916	0.389102	8.75417e-22	2.04235e-10	9.364e-11	21.6007	16.6915
rs2409781	8	11359557	102	A/G	G	0.2451	0.2921	0.475815	9.31056e-22	1.92455e-10	1.07904e-10	21.6169	21.235
rs1600249	8	11359638	103	G/T	T	0.2354	0.2778	1.21215	2.77792e-21	6.52425e-11	9.31866e-11	21.3889	21.159
rs2280805	8	11363784	111	A/T	T	0.2284	0.2665	0.729178	5.06797e-19	4.10422e-13	3.5264e-13	16.6035	18.056
rs2736350	8	11361552	104	T/G	G	0.3131	0.3547	0.648305	3.21398e-18	7.63538e-14	5.83281e-14	20.4947	19.8614
rs12674768	8	11371547	131	C/T	T	0.2484	0.2824	0.5001	5.55111e-16	4.77123e-16	2.81161e-16	14.9416	15.267
rs12677903	8	11372637	135	A/G	G	0.2479	0.2814	0.503885	2.33147e-15	1.17444e-16	6.97316e-17	13.0256	11.1496
rs11990277	8	11372085	132	T/C	C	0.2477	0.2803	0.4999	6.43929e-15	4.48984e-17	2.64473e-17	15.408	14.9747
rs2736342	8	11347289	70	G/T	T	0.4436	0.4831	1.96431	1.52878e-13	2.34817e-18	5.4351e-18	15.1435	13.1518
rs1600250	8	11345425	65	G/T	T	0.4519	0.4932	1.48963	4.48197e-13	8.25906e-19	1.4497e-18	20.2743	13.3871
rs7822109	8	11349147	73	C/T	T	0.4514	0.4926	0.437493	5.03486e-13	7.36937e-19	3.799e-19	21.2033	11.938
rs1600252	8	11345644	67	C/T	T	0.4515	0.4922	0.287228	6.52811e-13	5.72045e-19	1.93609e-19	17.4145	12.9862
rs2199690	8	11339616	49	G/T	T	0.4503	0.4908	1.43771	7.645e-13	4.90264e-19	8.30555e-19	26.525	23.9881
rs34801597	8	11326493	16	G/A	A	0.2817	0.3127	0.702424	8.05134e-13	4.28875e-19	3.54975e-19	10.1336	9.13822
rs13272061	8	11352261	84	T/G	G	0.4526	0.4933	1.03677	8.84404e-13	4.25922e-19	5.20334e-19	30.0869	18.9798
rs4840567	8	11347625	71	C/T	T	0.4517	0.4918	0.474552	1.75571e-12	2.18354e-19	1.22099e-19	15.5231	12.7683
rs978804	8	11343673	59	T/C	C	0.4524	0.4923	0.412311	2.07567e-12	1.85776e-19	9.02574e-20	18.4274	19.5952
rs978803	8	11343475	58	C/T	T	0.4523	0.4918	0.399625	3.14848e-12	1.23672e-19	5.82359e-20	16.0225	16.6498
rs17799486	8	11340494	53	G/A	A	0.4529	0.4923	0.453652	3.7762e-12	1.03679e-19	5.54219e-20	20.6265	17.5989
rs7829381	8	11344573	63	G/A	A	0.4521	0.4915	0.582924	3.81217e-12	1.0269e-19	7.05359e-20	23.1129	18.0859
rs1382567	8	11350899	79	G/A	A	0.4516	0.4907	0.455302	4.79616e-12	8.21789e-20	4.40888e-20	24.0662	16.4244
rs11250138	8	11323312	9	C/G	G	0.2858	0.3174	0.335261	9.39171e-12	4.01366e-20	1.58559e-20	7.25314	3.97792
rs11775149	8	11335242	42	A/G	G	0.452	0.4912	0.298831	1.1219e-11	3.59369e-20	1.26542e-20	17.4742	9.91622
rs1478890	8	11355602	92	G/C	C	0.4632	0.4993	0.691809	1.89786e-10	2.32306e-21	1.89372e-21	8.7116	8.97487
rs12155745	8	11362277	106	A/C	C	0.4805	0.5139	0.800062	4.22739e-10	1.07999e-21	1.01815e-21	15.4136	15.1149
rs2618451	8	11376266	141	C/T	C	0.3948	0.4239	0.175214	4.57715e-10	9.76901e-22	2.01692e-22	8.12551	4.09501
rs936546	8	11333353	40	T/C	T	0.4062	0.3785	0.222935	1.58855e-09	3.20753e-22	8.4259e-23	18.69	8.87146
rs67390008	8	11338594	48	A/G	A	0.3735	0.3513	0.591016	9.45155e-08	6.31903e-24	4.40066e-24	25.8225	22.3181
rs61649748	8	11331164	35	A/G	G	0.223	0.2003	0.437493	3.51974e-07	4.12031e-25	2.12407e-25	12.9728	7.89979
rs2254891	8	11341129	54	C/G	G	0.335	0.3004	1.04814	3.68398e-07	1.75744e-24	2.17054e-24	18.0479	14.0429
rs1531577	8	11338561	47	T/C	C	0.3367	0.3019	0.468508	3.83895e-07	1.69009e-24	9.3303e-25	24.3119	20.2364
rs7839434	8	11325641	14	G/C	C	0.2193	0.1955	0.870517	5.32186e-07	8.79833e-25	9.02497e-25	7.6725	8.65856
rs73209260	8	11329248	30	G/A	A	0.2474	0.2207	0.281603	5.32991e-07	4.55701e-25	1.51211e-25	6.44445	5.6762
rs73209259	8	11328540	26	A/G	G	0.2149	0.1922	0.60075	1.182e-06	4.86329e-25	3.44264e-25	5.80047	4.85086
rs17799348	8	11333521	41	T/C	T	0.3904	0.3709	0.934291	1.98883e-06	3.36179e-25	3.70101e-25	17.1768	7.50356
rs4606022	8	11354933	91	G/A	G	0.3682	0.3504	0.918423	2.14416e-06	3.17271e-25	3.43353e-25	8.55359	8.48264
rs77487164	8	11326708	18	T/A	A	0.2191	0.1965	1.97431	2.29717e-06	2.2103e-25	5.14202e-25	8.39057	6.43956
rs1564267	8	11337887	45	G/A	A	0.1679	0.1508	0.753989	2.44522e-06	2.46991e-25	2.19439e-25	20.4761	14.9565
chr8:11351220	8	11351220	81	C/T	T	0.1949	0.1789	0.416173	2.51022e-06	3.29451e-25	1.61559e-25	29.2197	19.483
rs17742757	8	11330341	32	C/T	C	0.4752	0.4555	0.170294	6.70536e-06	1.02254e-25	2.05186e-26	6.32761	5.69603
rs12547167	8	11330112	31	C/T	C	0.4751	0.4553	0.357911	7.1867e-06	9.55807e-26	4.031e-26	6.39455	5.56905
rs11250139	8	11331046	34	A/G	A	0.4485	0.4245	0.804301	8.7565e-06	8.00277e-26	7.5845e-26	9.25811	6.04322
rs9694294	8	11350721	78	C/G	G	0.1615	0.1441	1.08231	9.56598e-06	4.89869e-26	6.24742e-26	21.8325	12.1652
rs2251056	8	11349576	77	A/C	C	0.1609	0.1433	0.276043	1.15489e-05	4.55114e-26	1.48036e-26	21.0196	10.4987
rs998682	8	11353052	88	G/A	A	0.1602	0.1428	0.36524	1.18517e-05	3.6605e-26	1.57538e-26	19.2774	18.9235
rs2736343	8	11349250	75	A/G	G	0.1618	0.1444	1.41806	1.33935e-05	4.02356e-26	6.72316e-26	20.8412	9.34031
rs2618480	8	11354107	89	G/A	A	0.1601	0.1425	0.589491	1.41225e-05	3.84273e-26	2.66923e-26	15.2534	16.8808
rs7812879	8	11340181	52	C/T	T	0.1606	0.1436	0.280535	1.41672e-05	3.35089e-26	1.10768e-26	23.6052	21.0937
rs11781400	8	11374072	139	G/T	G	0.3405	0.3259	0.508134	1.58996e-05	4.8257e-26	2.88939e-26	8.79407	4.80144
rs2250788	8	11352056	83	C/T	T	0.1603	0.1431	0.283373	1.78299e-05	3.07695e-26	1.02742e-26	30.3336	20.9788
rs2254546	8	11343680	60	C/T	T	0.1603	0.1431	0.596238	1.94233e-05	2.30951e-26	1.62259e-26	21.751	22.6392
rs2254660	8	11342986	56	G/C	C	0.1604	0.1426	0.646993	2.03061e-05	2.55464e-26	1.94759e-26	11.6732	9.52308
rs2244234	8	11336467	44	C/A	A	0.1595	0.1427	0.287924	2.46612e-05	2.15497e-26	7.31115e-27	18.7544	13.5136
rs117728931	8	11370111	127	T/C	C	0.02	0.0253	0.370675	2.90168e-05	2.22219e-26	9.70603e-27	5.31374	5.85654
chr8:11368329	8	11368329	120	G/T	T	0.0362	0.0438	1.45551	2.94728e-05	3.17183e-26	5.43992e-26	3.51775	5.27093
rs1478900	8	11347660	72	A/G	G	0.1613	0.1442	0.838391	3.09328e-05	2.12281e-26	2.09713e-26	18.3805	12.1945
rs2618478	8	11356002	95	T/G	G	0.1626	0.1433	0.668506	4.7194e-05	1.48998e-26	1.17369e-26	8.74551	5.6381
rs2250412	8	11354570	90	T/C	C	0.1629	0.1465	0.272213	4.96368e-05	1.51224e-26	4.85062e-27	10.6953	12.3337
rs2618479	8	11355821	93	G/A	A	0.1691	0.1506	0.589406	8.04448e-05	1.29844e-26	9.01785e-27	7.52727	7.60346
rs2736335	8	11341487	55	G/A	A	0.1691	0.1563	0.319687	0.000100736	2.61818e-27	9.86265e-28	14.2396	10.1202
rs4841548	8	11374779	140	G/A	G	0.3161	0.3064	0.172047	0.000158243	5.65367e-27	1.14616e-27	7.65737	4.17317
rs4841545	8	11369236	123	C/G	C	0.3272	0.3196	1.02947	0.000168316	5.28555e-27	6.41166e-27	4.13735	4.85938
rs35822699	8	11372443	133	G/C	G	0.3157	0.3056	0.121244	0.00031586	2.96832e-27	4.24069e-28	14.455	14.7024
rs2736320	8	11326525	17	G/C	C	0.3844	0.3681	0.530754	0.000503073	1.84107e-27	1.15141e-27	9.1682	7.60314
rs2736328	8	11332247	37	G/A	A	0.1142	0.1022	0.617981	0.000511688	1.4696e-27	1.07015e-27	19.2352	9.89819
rs11784016	8	11366670	116	T/C	T	0.3139	0.3046	0.376962	0.000566482	1.72064e-27	7.64285e-28	3.38151	3.46832
rs35667120	8	11327015	19	T/C	T	0.3316	0.3165	0.611637	0.000898853	1.11386e-27	8.02772e-28	7.03004	5.54897
rs2736318	8	11323878	11	A/G	A	0.3267	0.3116	0.42638	0.00112673	9.12222e-28	4.58316e-28	6.04002	4.4811
rs2898280	8	11321292	6	T/C	C	0.4927	0.5079	0.220907	0.00124946	7.70177e-28	2.00479e-28	4.63783	2.98011
rs2736324	8	11328182	24	C/G	C	0.3389	0.3252	1.13411	0.00125844	8.13262e-28	1.08681e-27	4.57487	3.61318
rs6993775	8	11369989	126	T/G	G	0.1639	0.1537	1.25268	0.00157929	8.28057e-28	1.22227e-27	3.60015	3.56083
rs2618467	8	11362243	105	C/T	T	0.1379	0.127	0.182757	0.00183827	5.45884e-28	1.17555e-28	18.042	17.4897
rs77072957	8	11373791	138	C/T	C	0.1792	0.1613	1.16585	0.0028577	2.98536e-28	4.10116e-28	9.17919	4.7774
rs2618450	8	11376790	142	T/C	T	0.281	0.2593	0.334813	0.0034111	3.4958e-28	1.37917e-28	7.96385	4.78262
rs116966174	8	11320550	3	G/A	A	0.0275	0.0353	0.472546	0.00379012	5.31203e-28	2.95783e-28	1.56612	1.3311
rs55908105	8	11329162	28	C/T	T	0.0257	0.0284	0.617576	0.00466568	4.47281e-28	3.25491e-28	6.22249	5.51217
rs1478887	8	11355980	94	T/C	C	0.2437	0.2291	0.377359	0.00490086	2.60721e-28	1.15931e-28	6.2171	6.06319
rs2618458	8	11369068	121	G/A	A	0.1552	0.1452	0.77013	0.00577865	2.6074e-28	2.36613e-28	3.43795	4.93174
rs11250142	8	11372533	134	T/C	C	0.1388	0.127	0.253772	0.00674636	2.04635e-28	6.11914e-29	13.3633	12.8162
rs2618457	8	11369177	122	G/A	A	0.1548	0.1451	0.328786	0.0075671	1.57836e-28	6.11487e-29	3.63751	4.84248
rs2252729	8	11368219	119	G/A	A	0.1545	0.1449	0.422137	0.00890028	1.47336e-28	7.32876e-29	3.51323	4.98084
rs2736355	8	11369777	124	C/T	T	0.1546	0.1455	0.459239	0.00948409	1.45178e-28	7.85613e-29	4.01902	4.35728
rs2618456	8	11370733	129	G/C	C	0.1543	0.1445	0.360832	0.00994799	1.57955e-28	6.71594e-29	9.90177	10.4423
rs2618455	8	11370878	130	G/A	A	0.1541	0.1452	0.311929	0.0118829	1.18302e-28	4.34827e-29	12.3969	12.8783
rs7005030	8	11369821	125	G/A	G	0.2752	0.2557	0.3	0.0126188	1.09617e-28	3.87495e-29	3.89664	3.86089
rs2736326	8	11328835	27	C/T	T	0.1223	0.1135	0.456289	0.0128673	8.6392e-29	4.64496e-29	6.03151	5.07347
rs2409782	8	11367092	117	G/A	G	0.2751	0.256	0.290172	0.0136829	1.02232e-28	3.49551e-29	3.51398	4.00769
rs2736322	8	11327821	21	C/T	T	0.1176	0.1077	0.47592	0.0145421	1.29906e-28	7.28502e-29	3.93243	3.97548
rs2618485	8	11329245	29	G/T	T	0.1225	0.1121	0.569737	0.0147739	8.10687e-29	5.44246e-29	6.29922	5.81664
rs7001080	8	11362613	107	A/C	C	0.011	0.0124	1.33094	0.0153751	1.99908e-28	3.13513e-28	14.4008	14.5893
rs2736360	8	11373467	137	G/A	A	0.1296	0.1203	0.262488	0.0222706	5.6441e-29	1.74571e-29	9.58684	6.77976
rs17153385	8	11373264	136	C/T	T	0.1291	0.1203	0.508626	0.024504	5.26296e-29	3.15425e-29	10.9673	8.93627
rs1478899	8	11347107	69	A/G	G	0.0359	0.037	0.705833	0.0364622	8.7988e-29	7.31801e-29	15.2585	12.9683
rs79058294	8	11379364	145	C/G	G	0.0144	0.0109	0.311127	0.043423	6.64632e-29	2.43662e-29	7.40421	5.84313
rs11250143	8	11377716	143	T/C	C	0.1326	0.1244	0.331512	0.0441917	3.5166e-29	1.37369e-29	7.44348	5.18555
rs35592057	8	11323532	10	C/G	G	0.2116	0.207	0.785239	0.0626546	3.03636e-29	2.80946e-29	6.60849	3.97195
rs11991127	8	11378740	144	T/C	C	0.1325	0.1244	0.556866	0.0682003	3.37632e-29	2.21545e-29	7.20208	5.23929
rs75237278	8	11363206	108	G/A	A	0.0419	0.0396	0.382099	0.0690283	3.57573e-29	1.60994e-29	13.5918	14.0361
rs62489089	8	11352664	87	C/A	A	0.0269	0.0305	0.606135	0.0814586	4.92556e-29	3.51798e-29	23.2795	20.9773
rs11780432	8	11327835	22	T/G	T	0.1589	0.1513	1.06911	0.0890794	2.54061e-29	3.20059e-29	3.99318	3.63778
rs35392069	8	11320915	5	C/T	T	0.0121	0.0136	0.631902	0.0994276	5.23484e-29	3.89781e-29	3.34495	2.37288
rs76793305	8	11320768	4	G/A	A	0.021	0.0179	0.305614	0.100287	4.91123e-29	1.76861e-29	1.95627	1.40169
rs117816007	8	11324296	12	T/C	C	0.1541	0.1497	0.298831	0.153709	1.68765e-29	5.94258e-30	6.61035	6.44059
rs76368678	8	11322413	7	G/C	C	0.0208	0.0181	0.363043	0.166482	3.47023e-29	1.48451e-29	5.6027	3.52527
rs17153343	8	11349438	76	G/A	A	0.0274	0.0284	1.19545	0.231012	2.48972e-29	3.50711e-29	21.7476	9.88456
rs4840563	8	11320152	1	G/A	G	0.244	0.2465	0.298831	0.247467	1.00734e-29	3.54706e-30	2.29024	2.63927
rs2736321	8	11327578	20	G/A	A	0.0434	0.0387	0.389487	0.2758	1.90559e-29	8.74561e-30	5.50159	4.76022
rs2736323	8	11327904	23	G/A	A	0.1302	0.1248	0.340147	0.285178	1.16306e-29	4.66163e-30	3.94447	3.28849
rs717717	8	11335377	43	C/G	G	0.0269	0.0279	0.358608	0.308316	2.09954e-29	8.8718e-30	17.3659	11.3709
rs77173524	8	11345041	64	C/T	T	0.0405	0.0355	0.151327	0.31232	1.8122e-29	3.23141e-30	22.0907	16.0765
rs77643841	8	11346963	68	G/T	T	0.0271	0.0284	0.886566	0.333524	1.9923e-29	2.0813e-29	16.5509	12.9952
rs117467361	8	11370618	128	G/A	A	0.015	0.0133	0.735187	0.394328	2.31155e-29	2.00248e-29	7.41222	7.9555
rs2618432	8	11324482	13	A/G	G	0.1331	0.1287	0.491019	0.419989	9.07675e-30	5.25166e-30	7.14121	8.02642
rs4840564	8	11320269	2	G/C	G	0.2404	0.2432	0.802621	0.427617	7.11591e-30	6.7299e-30	1.70725	1.58414
rs6601592	8	11323281	8	C/G	G	0.1336	0.1294	0.65123	0.458378	8.63172e-30	6.62368e-30	6.38463	3.4632
rs7017022	8	11359381	101	A/G	G	0.0731	0.0729	0.22561	0.474608	1.07133e-29	2.84806e-30	21.6776	19.3159
rs7016396	8	11358990	98	T/C	C	0.0729	0.0727	0.497393	0.48501	1.0609e-29	6.21788e-30	17.796	9.78058
rs2736327	8	11332036	36	T/G	G	0.0289	0.03	0.656201	0.487724	1.57824e-29	1.22033e-29	16.0391	9.61367
rs7012393	8	11358866	97	T/C	C	0.0733	0.0734	1.53948	0.536382	1.00583e-29	1.8246e-29	14.2559	5.95492
rs2618475	8	11325750	15	G/C	C	0.1324	0.1286	0.450999	0.548256	7.88202e-30	4.18872e-30	8.8575	8.95644
rs11776834	8	11363950	112	T/C	C	0.1382	0.1432	0.136015	0.585073	7.36354e-30	1.18016e-30	13.8197	14.8456
rs59204269	8	11333253	39	A/G	G	0.0151	0.0199	0.727393	0.609167	1.75515e-29	1.50436e-29	20.628	10.3643
rs7007575	8	11330495	33	G/T	T	0.0227	0.0247	1.28476	0.67722	1.50316e-29	2.27559e-29	6.48399	5.66806
rs7839644	8	11343344	57	C/A	A	0.0156	0.021	0.62482	0.719465	1.63672e-29	1.20503e-29	13.6046	13.0357
rs57032696	8	11357440	96	A/C	C	0.0753	0.074	1.07903	0.734543	8.76685e-30	1.11466e-29	11.394	5.50436
rs2618461	8	11365692	115	A/G	G	0.0131	0.0167	0.355668	0.775166	1.75237e-29	7.34412e-30	6.13584	5.9676
rs75153348	8	11364985	114	C/T	T	0.0931	0.0885	0.620806	0.796647	7.91712e-30	5.7915e-30	8.63939	8.63621
rs2618463	8	11364138	113	A/G	G	0.0132	0.0168	0.664756	0.811864	1.72681e-29	1.35262e-29	11.2154	11.741
rs62489067	8	11328207	25	C/T	T	0.0101	0.0101	0.287228	0.914151	1.97479e-29	6.68367e-30	5.10316	4.21729
chr8:11367357	8	11367357	118	T/C	C	0.0306	0.0296	0.634192	0.939893	1.25269e-29	9.36126e-30	3.36919	4.41771
rs2280804	8	11363266	109	T/C	C	0.0989	0.0976	0.370675	0.95126	7.43364e-30	3.24685e-30	13.436	14.729
rs1060701	8	11363667	110	A/C	C	0.1125	0.1149	0.737225	0.993382	6.96276e-30	6.04852e-30	14.7849	16.2669

## Sheet: Table S6. FAM167A-BLK AA
Table S6. Summary of AA results in the 60kb association peak in FAM167A-BLK region.
Sorted by Single-SNP (logistic regression) association p-value, the top prioritized SNP by the frequentist approaches are underlined. The posterior probabilities of SNPs comprising the 95% credible set or 95% derived credible set are also underlined. The SNP with greatest prioritization from ∆MGW weighted methods is highlighted in gray.
						Ref Allele Frequency			Single-SNP association	Baysean Approach		Frequentist Approach
SNP	Chr	Position (hg19)	SNP Ordering within region	Alleles	Ref	controls	cases	∆MGW	P-value	Posterior Probability	derived Posterior Probability (MGW weighted)	SNP Prioritization (Equally Weighted) -log(Geometric Mean)	SNP Prioritization (MGW weighted) -log(Geometric Mean)
rs2736340	8	11343973	64	C/T	T	0.1301	0.1703	0.582151	1.12e-08	0.330636	0.256978	4.6222	4.78783
rs922483	8	11351912	88	A/G	A	0.2514	0.3008	0.436921	1.29e-08	0.295386	0.172307	8.52169	5.77708
rs2061831	8	11339882	52	A/G	G	0.1308	0.1701	1.63481	1.8e-08	0.209247	0.456706	4.0733	6.44791
rs2618476	8	11352541	92	T/C	C	0.1328	0.1714	0.589406	3.62e-08	0.109202	0.0859319	9.33455	6.0871
rs62489069	8	11338383	46	T/C	C	0.2099	0.2526	0.43795	1.795e-07	0.0247617	0.0144782	5.78963	5.04379
rs2736345	8	11352485	91	G/A	G	0.3552	0.4039	0.340881	2.322e-07	0.0188322	0.00857063	9.77175	5.81346
rs4840565	8	11345545	69	G/C	G	0.3148	0.3614	0.292233	4.125e-07	0.0110882	0.00432612	3.58476	0.867247
rs1564267	8	11337887	45	A/G	A	0.472	0.4323	0.753989	1.91263e-05	0.000297427	0.000299402	5.78042	5.29057
rs2250788	8	11352056	89	C/T	T	0.1844	0.1554	0.283373	4.64725e-05	0.000136286	5.15605e-05	9.09387	5.44478
rs9694294	8	11350721	83	C/G	G	0.1901	0.1616	1.08231	7.9471e-05	8.44073e-05	0.000121967	3.55791	3.99127
chr8:11351220	8	11351220	87	C/T	T	0.5114	0.4749	0.416173	0.000110072	5.91262e-05	3.28521e-05	7.47832	5.46639
rs998682	8	11353052	93	G/A	A	0.1605	0.1353	0.36524	0.000165384	4.42028e-05	2.15545e-05	8.24925	5.59922
rs2618458	8	11369068	132	G/A	A	0.1252	0.1034	0.77013	0.000205007	2.26694e-05	2.33085e-05	2.12424	2.6319
rs2254660	8	11342986	59	G/C	C	0.1318	0.1087	0.646993	0.000212736	3.41044e-05	2.94591e-05	3.12992	3.64667
rs2618467	8	11362243	115	C/T	T	0.1073	0.0875	0.182757	0.00037989	1.64222e-05	4.00694e-06	1.73622	1.56287
rs2250412	8	11354570	97	T/C	C	0.1646	0.1404	0.272213	0.000439555	1.8718e-05	6.80266e-06	3.01026	1.9481
rs7812879	8	11340181	54	C/T	T	0.2258	0.1991	0.280535	0.000533371	1.53264e-05	5.74033e-06	4.12204	5.0122
rs74930635	8	11344002	65	T/A	T	0.1899	0.1669	1.11441	0.000564123	6.76457e-06	1.00645e-05	4.44621	3.74849
rs2618480	8	11354107	95	G/A	A	0.1419	0.1203	0.589491	0.000763612	1.17166e-05	9.22119e-06	5.69121	4.36548
rs2736355	8	11369777	134	C/T	T	0.1197	0.1007	0.459239	0.000815345	6.17078e-06	3.78345e-06	1.86623	1.62733
rs2736343	8	11349250	78	A/G	G	0.1491	0.1276	1.41806	0.000870319	9.32825e-06	1.76606e-05	2.46908	2.83977
rs1478900	8	11347660	76	A/G	G	0.1458	0.1245	0.838391	0.000876032	1.02153e-05	1.14342e-05	1.91095	2.3991
rs2251056	8	11349576	80	A/C	C	0.1474	0.127	0.276043	0.00126495	5.91998e-06	2.18176e-06	3.02809	3.16641
rs2736344	8	11350678	82	C/T	T	0.1468	0.1265	0.56542	0.00132479	5.70401e-06	4.30587e-06	3.24166	3.62325
rs2618479	8	11355821	100	G/A	A	0.1109	0.0931	0.589406	0.00136961	5.17392e-06	4.07141e-06	1.5142	1.20808
rs2254546	8	11343680	63	C/T	T	0.1433	0.1236	0.596238	0.00203951	5.05033e-06	4.02022e-06	4.5217	5.1624
rs7839644	8	11343344	60	A/C	A	0.2789	0.2535	0.62482	0.00211183	4.44191e-06	3.7054e-06	3.61474	4.46458
rs1531577	8	11338561	47	T/C	C	0.2001	0.1771	0.468508	0.00217764	4.55628e-06	2.84995e-06	4.7543	3.99441
rs61649748	8	11331164	32	A/G	G	0.2089	0.1855	0.437493	0.00238013	4.15671e-06	2.4279e-06	1.88719	1.46501
rs2736328	8	11332247	34	G/A	A	0.1799	0.1593	0.617981	0.00255906	3.25972e-06	2.68946e-06	1.86608	1.42036
rs2244234	8	11336467	43	C/A	A	0.1461	0.127	0.287924	0.00301602	3.61626e-06	1.3901e-06	3.78819	3.39342
rs7017022	8	11359381	110	G/A	G	0.1264	0.1443	0.22561	0.00365093	1.67907e-06	5.05751e-07	0.790473	0.768603
rs2254891	8	11341129	56	C/G	G	0.1725	0.1522	1.04814	0.00397326	2.79023e-06	3.90454e-06	3.56989	3.75966
rs2618455	8	11370878	138	G/A	A	0.1323	0.115	0.311929	0.00438281	1.88247e-06	7.83962e-07	1.36647	0.76473
rs7016396	8	11358990	107	C/T	C	0.1258	0.1434	0.497393	0.0049088	1.55032e-06	1.02951e-06	1.15897	1.2095
rs7829697	8	11353579	94	T/C	T	0.1586	0.1408	0.89666	0.00582678	1.69659e-06	2.03102e-06	7.10119	5.17184
rs2252729	8	11368219	131	G/A	A	0.1044	0.0899	0.422137	0.00606658	1.34913e-06	7.60355e-07	1.88035	2.59702
rs2618457	8	11369177	133	G/A	A	0.1048	0.0902	0.328786	0.0066611	1.35845e-06	5.96301e-07	2.00686	2.12153
rs2736335	8	11341487	58	G/A	A	0.1721	0.156	0.319687	0.00855184	6.8639e-07	2.92959e-07	3.10004	3.32644
rs7001080	8	11362613	117	C/A	C	0.3483	0.3273	1.33094	0.00965367	6.51222e-07	1.15717e-06	1.76479	1.819
rs2618456	8	11370733	137	G/C	C	0.1036	0.0905	0.360832	0.0133114	7.79078e-07	3.75315e-07	1.38145	0.657423
rs2736321	8	11327578	19	G/A	A	0.0677	0.0799	0.389487	0.0143012	1.02998e-06	5.35586e-07	0.794097	0.309714
rs4840568	8	11351019	86	T/C	T	0.3335	0.3561	0.42	0.014514	7.98133e-07	4.47542e-07	6.18755	5.26742
rs2736332	8	11339965	53	G/C	G	0.561	0.5842	0.450999	0.0158191	7.23721e-07	4.35769e-07	4.13833	5.7604
rs28374288	8	11357125	104	G/C	C	0.0788	0.0917	1.17073	0.0214416	7.92675e-07	1.23897e-06	1.3903	1.63341
rs2736351	8	11364428	124	T/G	G	0.0856	0.098	0.304959	0.030625	5.94149e-07	2.41906e-07	1.00922	0.873385
rs10091586	8	11365025	126	G/A	A	0.0636	0.0739	0.534696	0.037604	5.39792e-07	3.85339e-07	0.762492	0.792249
rs717717	8	11335377	42	G/C	G	0.0856	0.0771	0.358608	0.0405011	2.43601e-07	1.1663e-07	2.53803	2.29994
rs12155745	8	11362277	116	A/C	C	0.6189	0.6386	0.800062	0.0405728	3.32835e-07	3.55519e-07	1.82542	1.75629
rs7012393	8	11358866	106	T/C	C	0.1174	0.1307	1.53948	0.0488591	3.78763e-07	7.78488e-07	1.29925	1.38745
rs756039	8	11337120	44	A/G	A	0.2651	0.2545	0.356371	0.0519981	1.1692e-07	5.56289e-08	4.84029	4.40737
rs11250139	8	11331046	31	G/A	A	0.3295	0.3463	0.804301	0.0590629	2.51676e-07	2.70253e-07	1.5625	1.32262
rs2618454	8	11373149	144	A/T	T	0.0657	0.0753	0.555518	0.0591786	3.81721e-07	2.83109e-07	0.660721	0.751416
rs2618464	8	11363896	121	T/A	A	0.0698	0.0793	1.07815	0.0613084	3.69111e-07	5.31306e-07	0.906412	0.998225
rs7830501	8	11339372	50	C/A	C	0.2775	0.2663	0.480521	0.0640602	1.23472e-07	7.92121e-08	3.10665	4.41725
rs6601592	8	11323281	6	C/G	G	0.02	0.0248	0.65123	0.110861	3.04332e-07	2.64601e-07	0.340124	0.484449
rs1600249	8	11359638	112	G/T	T	0.0812	0.0891	1.21215	0.1174	2.23668e-07	3.61966e-07	0.936619	0.827201
rs13257831	8	11332964	36	G/C	G	0.1357	0.1459	0.252389	0.120909	1.85004e-07	6.23392e-08	1.15224	0.896678
rs35667120	8	11327015	17	C/T	T	0.1222	0.1314	0.611637	0.12196	1.91546e-07	1.56415e-07	0.646342	0.283091
rs75153348	8	11364985	125	C/T	T	0.0131	0.0167	0.620806	0.124457	2.93468e-07	2.43235e-07	0.912528	0.85725
rs2280804	8	11363266	118	C/T	C	0.338	0.3251	0.370675	0.139458	1.28143e-07	6.3416e-08	1.51177	1.58616
rs2280805	8	11363784	120	A/T	T	0.0959	0.1041	0.729178	0.140747	1.86111e-07	1.81182e-07	0.992855	1.16128
rs115578727	8	11356580	103	C/T	T	0.02	0.0241	0.537866	0.14267	2.65553e-07	1.90693e-07	1.31634	1.56777
rs7818035	8	11328236	24	G/A	A	0.0639	0.0573	0.684836	0.147766	2.08115e-07	1.90283e-07	0.516473	0.52963
rs57032696	8	11357440	105	C/A	C	0.1101	0.1192	1.07903	0.148703	1.72015e-07	2.47804e-07	1.24377	1.4374
rs1478899	8	11347107	74	G/A	G	0.4457	0.4334	0.705833	0.158739	1.1299e-07	1.06476e-07	1.0964	1.42628
rs2736326	8	11328835	26	T/C	T	0.136	0.1273	0.456289	0.163635	1.53509e-07	9.35156e-08	0.498522	0.555882
rs2736360	8	11373467	146	G/A	A	0.1535	0.1633	0.262488	0.172498	1.37356e-07	4.81358e-08	0.642805	0.541667
rs2736361	8	11373873	149	G/A	A	0.0816	0.0891	0.316386	0.172516	1.69316e-07	7.15197e-08	0.313482	0.228536
rs1478886	8	11333397	38	T/C	T	0.0983	0.0907	0.462709	0.175188	1.61701e-07	9.98921e-08	0.578842	0.525654
rs2618473	8	11344127	66	A/G	A	0.418	0.4312	0.187883	0.175748	1.05074e-07	2.63567e-08	4.16002	2.87104
rs10089316	8	11354248	96	C/T	T	0.0206	0.0244	0.204939	0.179767	2.33875e-07	6.39908e-08	4.18051	3.03234
rs2736350	8	11361552	114	G/T	G	0.5133	0.5268	0.648305	0.180676	1.00616e-07	8.70872e-08	1.53182	1.37023
rs77643841	8	11346963	73	T/G	T	0.0844	0.0777	0.886566	0.193813	1.60276e-07	1.89709e-07	1.49576	1.04406
rs2618485	8	11329245	27	G/T	T	0.0198	0.0234	0.569737	0.199605	2.22552e-07	1.69284e-07	0.521123	0.634767
rs11990277	8	11372085	140	T/C	C	0.0848	0.0914	0.4999	0.203539	1.52289e-07	1.01639e-07	1.10675	0.894955
rs12677903	8	11372637	143	A/G	G	0.123	0.1311	0.503885	0.203696	1.329e-07	8.94059e-08	0.608975	0.760719
rs12674768	8	11371547	139	C/T	T	0.0846	0.0907	0.5001	0.236267	1.38422e-07	9.24212e-08	1.17365	0.78571
rs2736318	8	11323878	9	G/A	A	0.1214	0.1282	0.42638	0.239641	1.20853e-07	6.87964e-08	0.375956	0.29813
rs11776834	8	11363950	122	T/C	C	0.0228	0.0258	0.136015	0.270044	1.86996e-07	3.39569e-08	0.866333	0.792965
rs11250138	8	11323312	7	G/C	G	0.3735	0.3634	0.335261	0.275009	7.85145e-08	3.51433e-08	0.392644	0.432208
rs17153343	8	11349438	79	A/G	A	0.1609	0.1692	1.19545	0.275724	9.96819e-08	1.59095e-07	2.75381	2.94353
rs2736324	8	11328182	23	C/G	C	0.3594	0.369	1.13411	0.293435	7.62514e-08	1.15455e-07	0.51825	0.475094
rs969985	8	11341296	57	C/G	G	0.0186	0.016	0.509117	0.295537	1.90868e-07	1.29736e-07	3.18506	3.08735
rs9644687	8	11323025	5	C/T	T	0.2214	0.2132	1.76023	0.311073	8.38784e-08	1.97119e-07	0.26703	0.503091
rs76610494	8	11350515	81	G/A	A	0.0212	0.0241	0.278747	0.31626	1.76039e-07	6.55131e-08	3.08075	3.36271
rs34801597	8	11326493	14	G/A	A	0.1595	0.166	0.702424	0.328853	8.92424e-08	8.36913e-08	0.192885	0.204967
rs1564268	8	11339102	49	G/C	G	0.4492	0.4412	0.556058	0.341727	6.7811e-08	5.03419e-08	3.33883	4.17583
rs35822699	8	11372443	141	C/G	G	0.0881	0.0926	0.121244	0.343102	1.07929e-07	1.74705e-08	0.942491	0.963358
rs2736323	8	11327904	22	A/G	A	0.0612	0.0657	0.340147	0.347616	1.21849e-07	5.53349e-08	0.531057	0.409215
rs77072957	8	11373791	147	T/C	C	0.0365	0.033	1.16585	0.34878	1.50483e-07	2.34227e-07	0.557163	0.433419
rs117816007	8	11324296	10	T/C	C	0.3312	0.3408	0.298831	0.348925	6.86373e-08	2.73839e-08	0.312679	0.23423
rs17799348	8	11333521	39	T/C	T	0.4285	0.4197	0.934291	0.350653	6.60818e-08	8.24278e-08	0.468839	0.372129
rs77487164	8	11326708	16	T/A	A	0.0453	0.0416	1.97431	0.410102	1.27695e-07	3.36589e-07	0.48509	0.257688
rs2409781	8	11359557	111	G/A	G	0.4698	0.4774	0.475815	0.432415	5.84269e-08	3.7116e-08	0.781183	0.67623
rs1600251	8	11345637	70	C/A	A	0.0173	0.0154	0.373497	0.43271	1.65856e-07	8.27044e-08	2.84742	0.632835
rs4606022	8	11354933	98	A/G	G	0.1405	0.1449	0.918423	0.450441	7.91914e-08	9.71025e-08	2.33566	1.34984
rs28377323	8	11330771	30	G/C	C	0.335	0.3415	0.65582	0.460069	5.85003e-08	5.12215e-08	1.1489	1.05671
rs11783964	8	11327430	18	T/A	T	0.047	0.0494	3.16054	0.481027	1.14921e-07	4.84918e-07	0.730344	0.270697
rs4840564	8	11320269	2	C/G	G	0.1546	0.1495	0.802621	0.482867	7.3712e-08	7.89874e-08	0.100114	0.254083
rs4840563	8	11320152	1	A/G	G	0.1312	0.1265	0.298831	0.487226	7.82882e-08	3.12343e-08	0.105683	0.188757
rs10113720	8	11376441	154	C/T	T	0.0137	0.0152	0.5006	0.505264	1.61846e-07	1.08169e-07	0.0459693	0.0445377
rs1478902	8	11350774	84	A/C	C	0.021	0.0194	1.2722	0.51899	1.4657e-07	2.48949e-07	4.22543	4.6026
rs7839434	8	11325641	12	G/C	C	0.2143	0.2194	0.870517	0.519583	6.21564e-08	7.22392e-08	0.173053	0.171028
rs11997711	8	11365903	128	A/G	G	0.0849	0.0817	0.377757	0.531674	8.83334e-08	4.45499e-08	0.881351	1.33327
rs1478890	8	11355602	99	C/G	C	0.8363	0.8329	0.691809	0.535707	6.84626e-08	6.32338e-08	1.75027	1.03739
rs59204269	8	11333253	37	A/G	G	0.1837	0.1798	0.727393	0.541512	6.57696e-08	6.3871e-08	0.726098	0.620918
rs6993775	8	11369989	136	T/G	G	0.3356	0.3306	1.25268	0.541793	5.38463e-08	9.00544e-08	1.36972	0.583996
rs11250143	8	11377716	156	T/C	C	0.0944	0.0908	0.331512	0.543707	8.32149e-08	3.68307e-08	0.047383	0.047454
rs2618461	8	11365692	127	A/G	G	0.1352	0.1313	0.355668	0.546812	7.26717e-08	3.4508e-08	0.661758	0.83407
rs28616741	8	11375132	152	G/A	A	0.0137	0.015	0.385746	0.550662	1.57752e-07	8.1243e-08	0.093282	0.0758093
rs79058294	8	11379364	158	C/G	G	0.0371	0.0392	0.311127	0.555915	1.17102e-07	4.86422e-08	0.0356927	0.035221
rs11991127	8	11378740	157	T/C	C	0.0979	0.0946	0.556866	0.574632	8.02805e-08	5.96857e-08	0.045319	0.0472716
rs13275864	8	11361261	113	C/G	C	0.6991	0.6949	0.447325	0.577974	5.36961e-08	3.20683e-08	1.22046	1.10744
rs7822109	8	11349147	77	T/C	T	0.8393	0.8364	0.437493	0.583847	6.67074e-08	3.89632e-08	2.172	2.68099
rs1478887	8	11355980	101	T/C	C	0.5914	0.5874	0.377359	0.5874	5.09371e-08	2.56625e-08	1.177	1.30031
rs17742757	8	11330341	29	T/C	C	0.7621	0.7587	0.170294	0.6087	5.67482e-08	1.29021e-08	0.813835	0.847223
rs11250140	8	11346592	72	A/C	A	0.8032	0.8005	1.09458	0.621817	6.04628e-08	8.83577e-08	1.8458	0.745922
rs2618451	8	11376266	153	T/C	C	0.3691	0.3737	0.175214	0.626797	4.8729e-08	1.1399e-08	0.0645762	0.0600754
rs11250142	8	11372533	142	T/C	C	0.1637	0.1673	0.253772	0.628056	6.30449e-08	2.13601e-08	0.698037	0.836973
rs4841548	8	11374779	151	A/G	G	0.1784	0.1813	0.172047	0.638091	6.08518e-08	1.39775e-08	0.124608	0.115283
rs67390008	8	11338594	48	G/A	A	0.1666	0.169	0.591016	0.645386	6.29622e-08	4.96808e-08	4.00181	4.04072
rs1600252	8	11345644	71	T/C	T	0.8032	0.8009	0.287228	0.661392	5.89561e-08	2.26082e-08	2.20457	0.599287
rs978804	8	11343673	62	C/T	C	0.8041	0.8019	0.412311	0.662227	5.91364e-08	3.25529e-08	4.12233	4.94885
rs73209260	8	11329248	28	G/A	A	0.05	0.0477	0.281603	0.677368	9.95055e-08	3.74105e-08	0.683228	0.769768
rs1060701	8	11363667	119	C/A	C	0.5977	0.6026	0.737225	0.680883	4.80037e-08	4.72481e-08	1.15399	1.31206
rs978803	8	11343475	61	T/C	T	0.8037	0.8017	0.399625	0.689839	5.8127e-08	3.10127e-08	3.87782	4.77263
rs4840567	8	11347625	75	T/C	T	0.8032	0.8014	0.474552	0.709159	5.75215e-08	3.64438e-08	1.42753	1.90559
rs13439390	8	11379923	159	T/A	A	0.018	0.0189	0.966282	0.721407	1.36609e-07	1.76235e-07	0.0447893	0.0223777
rs2618463	8	11364138	123	A/G	G	0.1712	0.1738	0.664756	0.737704	5.84867e-08	5.19073e-08	0.883443	0.756503
rs13272061	8	11352261	90	G/T	G	0.8605	0.8594	1.03677	0.745449	6.47614e-08	8.96416e-08	9.58028	5.10166
rs2618475	8	11325750	13	G/C	C	0.0808	0.0827	0.450999	0.753186	7.78815e-08	4.68942e-08	0.178491	0.19888
rs73209259	8	11328540	25	A/G	G	0.0447	0.043	0.60075	0.755402	1.00067e-07	8.02589e-08	0.509577	0.545288
rs17799486	8	11340494	55	A/G	A	0.8199	0.8232	0.453652	0.762729	5.86876e-08	3.5545e-08	3.69971	4.29574
rs11781400	8	11374072	150	T/G	G	0.1497	0.1509	0.508134	0.778821	6.08593e-08	4.12871e-08	0.212086	0.166971
rs11775150	8	11335248	41	C/T	C	0.8242	0.8232	0.595735	0.789992	5.83675e-08	4.64231e-08	1.32177	1.22884
rs1600250	8	11345425	68	T/G	T	0.8029	0.8023	1.48963	0.824052	5.53576e-08	1.10094e-07	3.48297	1.10507
rs2736327	8	11332036	33	T/G	G	0.3104	0.3093	0.656201	0.831234	4.76499e-08	4.17454e-08	1.81508	1.389
rs899363	8	11332782	35	A/G	G	0.1524	0.1515	0.658027	0.83973	5.96831e-08	5.2433e-08	1.55221	1.17865
rs7829381	8	11344573	67	A/G	A	0.791	0.7935	0.582924	0.848513	5.37518e-08	4.18326e-08	3.81132	1.98465
rs7837657	8	11321561	4	C/T	C	0.2314	0.2333	0.255539	0.848892	5.09122e-08	1.73695e-08	0.166072	0.410539
rs17153385	8	11373264	145	C/T	T	0.0727	0.0736	0.508626	0.863232	7.82961e-08	5.31677e-08	0.646603	0.635926
rs2618450	8	11376790	155	T/C	T	0.283	0.2846	0.334813	0.872813	4.72954e-08	2.11413e-08	0.0417899	0.0436066
rs2736320	8	11326525	15	C/G	C	0.6052	0.6076	0.530754	0.884629	4.38204e-08	3.10513e-08	0.283352	0.219555
rs2618478	8	11356002	102	T/G	G	0.0251	0.0246	0.668506	0.891294	1.20147e-07	1.07233e-07	1.11867	1.40715
rs11780432	8	11327835	21	T/G	T	0.0855	0.0863	1.06911	0.891315	7.37232e-08	1.05229e-07	0.591145	0.354582
rs35592057	8	11323532	8	C/G	G	0.0593	0.0581	0.785239	0.893302	8.73772e-08	9.16029e-08	0.394759	0.359382
rs12548072	8	11373841	148	G/A	A	0.0304	0.0301	0.395727	0.923456	1.10271e-07	5.82593e-08	0.431959	0.322356
rs11775149	8	11335242	40	G/A	G	0.822	0.8226	0.298831	0.929913	5.63727e-08	2.24908e-08	0.621439	0.446684
rs2409782	8	11367092	130	G/A	G	0.2699	0.2695	0.290172	0.930717	4.74623e-08	1.83872e-08	1.46719	2.12155
rs2736347	8	11359377	109	A/G	A	0.4549	0.4542	0.389102	0.934815	4.32918e-08	2.24894e-08	0.772963	0.839017
rs2736322	8	11327821	20	T/C	T	0.0789	0.0786	0.47592	0.942052	7.66244e-08	4.86867e-08	0.731023	0.335618
rs2618432	8	11324482	11	A/G	G	0.0741	0.0746	0.491019	0.945923	7.77881e-08	5.09943e-08	0.232428	0.183474
rs2199690	8	11339616	51	T/G	T	0.7886	0.7891	1.43771	0.953684	5.25538e-08	1.00875e-07	3.19305	5.02956
rs1382567	8	11350899	85	A/G	A	0.7324	0.7329	0.455302	0.957749	4.82699e-08	2.93417e-08	4.98916	5.21299
rs2736346	8	11359112	108	T/C	T	0.4529	0.4525	0.574108	0.96299	4.31803e-08	3.3097e-08	0.91448	1.00483
rs2898280	8	11321292	3	C/T	C	0.4912	0.4906	0.220907	0.978208	4.27637e-08	1.26123e-08	0.10302	0.318782
rs76154097	8	11367042	129	G/A	A	0.0275	0.0273	0.449667	0.988212	1.16075e-07	6.9685e-08	1.10369	1.70274
rs7005030	8	11369821	135	G/A	G	0.3283	0.3286	0.3	0.994631	4.47258e-08	1.79138e-08	1.57641	1.10051

## Sheet: Table S7. STAT4 summary
Table S7. Summary of ΔMGW measures in the STAT4 Region
	500 kb Region		60 kb regiona
	EA	HA	EA	HA
N SNPsb	192	202	111	118
Mean ΔMGW (Å)	0.73	0.74	0.79	0.78
Median ΔMGW (Å)	0.57	0.57	0.58	0.58
Minimum ΔMGW (Å)	0.11	0.11	0.11	0.11
Maximum ΔMGW (Å)	3.16	3.16	3.16	3.16
σc	31	36	22	23
2σd	15	16	12	12
aGenomic region encompassing primary peak of association, as shown in Figure 7
bNumber of SNPs that passed quality control measures. Within a single population, SNPs that are monomorphic are excluded.
cNumber of SNPs greater than one Standard Deviation (>1.11 Å) from the Mean ΔMGW in the NCBI SNP150 data
dNumber of SNPs greater than two Standard Deviations (> 1.54 Å) from the Mean ΔMGW in the NCBI SNP150 data

## Sheet: Table S8. STAT4 EA
TableS8. Summary of EA results in the 11Mb association peak in STAT4 region.
Sorted by Single-SNP (logistic regression) association p-value, the top prioritized SNP by the frequentist approaches are underlined. The posterior probabilities of SNPs comprising the 95% credible set or 95% derived credible set are also underlined. The SNP with greatest prioritization from ∆MGW weighted methods is highlighted in gray.
						Ref Allele Frequency			Single-SNP association	Baysean Approach		Frequentist Approach
SNP	Chr	Position (hg19)	SNP Ordering within region	Alleles	Ref	controls	cases	∆MGW	P-value	Posterior Probability	derived Posterior Probability (MGW weighted)	SNP Prioritization (Equally Weighted) -log(Geometric Mean)	SNP Prioritization (MGW weighted) -log(Geometric Mean)
rs7568275	2	191966452	91	C/G	C	0.2262	0.3136	0.662571	4.50686e-68	0.819283	0.772545	63.7003	64.1808
rs7574865	2	191964633	89	T/G	T	0.2268	0.3136	0.765898	5.64067e-67	0.0665172	0.0725041	57.8681	56.9144
rs10181656	2	191969879	94	G/C	G	0.2282	0.3154	0.385876	8.16733e-67	0.0467664	0.0256826	65.9824	60.9912
rs8179673	2	191969341	93	G/A	G	0.2286	0.3159	1.12058	8.88499e-67	0.0432149	0.0689183	66.2009	65.0465
rs11889341	2	191943742	82	A/G	A	0.2274	0.3138	1.751	1.58221e-66	0.0242178	0.06035	62.472	70.5345
rs10174238	2	191973034	98	C/T	C	0.2361	0.3207	0.410488	4.78796e-62	8.70831e-07	5.08735e-07	48.7141	34.147
rs10168266	2	191935804	74	G/A	A	0.1858	0.258	0.386523	1.65497e-49	2.01342e-19	1.10756e-19	51.3985	24.3933
rs13426947	2	191933254	69	G/A	A	0.1914	0.2603	0.482183	1.32187e-46	2.98837e-22	2.0507e-22	30.1512	13.4387
rs11893432	2	191921874	59	G/C	C	0.1926	0.2619	0.583267	1.78465e-46	2.22707e-22	1.84867e-22	36.9941	33.1456
rs3821236	2	191902758	40	G/A	A	0.1933	0.2626	0.608605	4.84638e-46	8.30107e-23	7.18996e-23	46.4523	29.1607
rs3024886	2	191900449	38	C/T	T	0.1931	0.2625	0.470532	4.94096e-46	8.17963e-23	5.47747e-23	39.1095	19.1309
rs16833214	2	191913642	49	T/C	C	0.1933	0.2625	0.477703	8.13051e-46	4.99268e-23	3.39429e-23	39.8323	21.1537
rs16833260	2	191971565	97	G/C	G	0.3252	0.3924	0.855278	1.3721e-31	9.18827e-37	1.1184e-36	55.3212	44.7353
rs13389408	2	191933283	70	A/G	G	0.1094	0.1521	0.448219	2.58977e-25	2.83683e-43	1.80959e-43	32.5473	11.9274
rs16833215	2	191913799	50	T/C	C	0.2939	0.3559	0.350714	3.11085e-25	4.75044e-43	2.37107e-43	35.1775	19.0327
rs3024877	2	191904889	44	C/T	T	0.2974	0.3596	0.555698	1.59108e-24	9.66349e-44	7.6424e-44	28.5627	25.1794
rs7601754	2	191940451	79	A/G	G	0.1789	0.1462	0.7755	3.99917e-23	1.30087e-44	1.43573e-44	45.3239	39.5655
rs3024866	2	191922841	60	A/G	G	0.2556	0.3096	0.7492	2.37824e-21	7.0849e-47	7.55421e-47	31.4737	30.019
rs3024861	2	191924606	61	T/A	A	0.2548	0.3086	1.09877	3.67133e-21	4.6359e-47	7.24935e-47	28.9209	26.1334
rs3024847	2	191930290	65	T/A	T	0.409	0.4688	1.6879	4.10115e-18	6.05109e-50	1.45358e-49	20.9475	18.2413
rs34946552	2	191910563	46	A/T	A	0.4087	0.4669	3.14154	1.11022e-16	4.38161e-51	1.959e-50	29.9999	17.1132
rs1517352	2	191931464	66	A/C	A	0.3908	0.447	2.04338	2.22045e-16	1.18477e-51	3.4454e-51	22.1803	17.4321
rs12463658	2	191965344	90	C/A	C	0.4125	0.4667	0.595399	7.77156e-16	3.44377e-52	2.9181e-52	59.8623	62.0452
rs13017460	2	191932556	68	A/G	A	0.4033	0.4586	0.262679	9.99201e-16	2.72041e-52	1.01699e-52	26.3198	14.7144
rs16833249	2	191948272	84	C/T	C	0.4076	0.4615	0.386782	1.11022e-15	2.58841e-52	1.42481e-52	37.6324	47.509
rs6715106	2	191913034	48	A/G	G	0.06	0.0421	0.544151	8.32667e-15	6.43775e-53	4.98552e-53	37.8243	21.8977
rs3024896	2	191896716	36	C/T	T	0.1875	0.2274	0.522877	1.11022e-14	2.26847e-53	1.68807e-53	26.2468	11.9854
rs3024851	2	191928822	62	A/T	T	0.0574	0.0397	1.24185	1.40998e-14	3.79957e-53	6.71524e-53	26.4144	23.783
rs3771327	2	191920771	57	T/C	C	0.0576	0.0402	1.63034	1.42109e-14	3.72249e-53	8.63712e-53	27.6767	27.7868
rs11686127	2	191918031	54	G/A	A	0.0576	0.0402	0.433705	2.53131e-14	2.10928e-53	1.30192e-53	8.85977	8.80241
rs16833239	2	191940260	78	G/A	A	0.0806	0.0581	0.107703	6.72795e-14	9.20733e-54	1.4113e-54	41.351	30.6376
rs1400656	2	191935033	73	T/C	C	0.0577	0.0408	0.620806	6.9722e-14	7.76486e-54	6.86036e-54	46.9837	21.333
rs6755660	2	191885670	12	C/T	T	0.1944	0.2357	0.311288	7.80487e-14	3.51507e-54	1.55723e-54	7.46837	5.17283
rs7574608	2	191909864	45	T/A	A	0.0599	0.0428	1.18794	1.11355e-13	4.89253e-54	8.27152e-54	28.6309	20.5247
rs7594501	2	191938600	75	G/A	A	0.0805	0.0588	0.662873	3.18967e-13	1.96306e-54	1.85192e-54	48.3082	26.3513
rs6752770	2	191973563	100	G/A	G	0.2939	0.3301	0.511957	5.68989e-13	5.48825e-55	3.99875e-55	27.6081	18.6935
rs13407419	2	191968420	92	T/G	G	0.0912	0.0699	0.505767	2.58005e-12	2.45626e-55	1.768e-55	66.1406	65.5719
rs13401064	2	191970330	95	G/C	C	0.0858	0.0637	0.447325	2.91256e-12	2.22958e-55	1.4194e-55	64.5307	56.0297
rs12998748	2	191948637	85	C/A	A	0.1128	0.0924	1.62524	5.66724e-12	1.06958e-55	2.47394e-55	38.306	41.8612
rs6749371	2	191902184	39	T/A	A	0.0776	0.0586	1.58805	1.08492e-11	5.91989e-56	1.33794e-55	44.6779	23.4158
rs114629909	2	191902925	41	G/T	T	0.0283	0.0394	0.533479	2.04504e-11	6.30614e-57	4.78783e-57	44.3161	32.5756
rs1467199	2	191880502	2	G/C	C	0.2299	0.2675	0.818963	3.64928e-10	1.08344e-57	1.26277e-57	6.72901	8.28728
rs4853457	2	191933689	71	A/T	T	0.3514	0.3969	3.16054	3.80008e-10	1.0497e-57	4.72152e-57	33.8391	10.3929
rs11889555	2	191886543	15	T/C	C	0.2668	0.3092	0.415452	3.85693e-10	1.02968e-57	6.0881e-58	8.15535	5.16328
rs3024912	2	191893087	26	A/C	C	0.2278	0.2631	0.877838	6.18106e-10	6.5529e-58	8.18664e-58	12.1643	9.88014
rs3024900	2	191896041	33	C/T	T	0.1143	0.095	0.527826	5.14681e-09	1.37187e-58	1.03053e-58	10.8042	9.14366
rs3024904	2	191895202	30	A/T	T	0.1147	0.0957	1.51344	9.14574e-09	7.84249e-59	1.68918e-58	9.64346	9.15864
rs3024903	2	191895607	32	G/A	A	0.1145	0.0956	0.286705	1.12595e-08	6.41038e-59	2.61564e-59	9.6389	9.77963
rs12990918	2	191953389	86	C/T	T	0.0891	0.0767	0.557225	1.23831e-08	6.01331e-59	4.76872e-59	38.3956	38.845
rs3024897	2	191896564	35	G/C	C	0.1147	0.0958	0.600167	1.24244e-08	5.83249e-59	4.98176e-59	20.0965	10.1846
rs3024908	2	191894141	29	T/C	C	0.1149	0.0959	0.470532	1.26538e-08	5.73025e-59	3.83725e-59	10.9627	9.78614
rs13010752	2	191946603	83	T/A	A	0.0893	0.0761	0.937977	1.72104e-08	4.39839e-59	5.87142e-59	49.7077	59.0693
rs62179911	2	191887017	19	T/C	C	0.1147	0.096	1.04781	1.75544e-08	4.17334e-59	6.22333e-59	7.45156	6.93681
rs34675442	2	191956525	88	G/A	A	0.0876	0.0747	0.243721	3.17429e-08	2.44306e-59	8.47392e-60	48.8949	46.4696
rs13011805	2	191956249	87	G/A	A	0.0887	0.0768	0.454533	4.39065e-08	1.7803e-59	1.15164e-59	40.1444	36.5058
rs7558921	2	191888224	21	C/G	G	0.1149	0.0973	0.466798	1.19904e-07	6.16842e-60	4.09789e-60	5.85731	5.61199
rs4853540	2	191917317	52	T/G	T	0.2133	0.1991	0.904268	2.56025e-07	2.6349e-60	3.39093e-60	21.3546	9.94804
rs75779749	2	191983118	107	T/A	A	0.0344	0.0222	1.18794	4.8985e-07	1.7165e-60	2.90199e-60	4.13988	5.50953
rs116037653	2	191921096	58	A/T	T	0.0338	0.0246	0.966851	8.91842e-07	3.61971e-61	4.9807e-61	32.9175	30.6682
rs62179913	2	191892308	25	G/A	A	0.0814	0.0689	0.431856	9.3518e-07	8.04089e-61	4.94198e-61	10.1669	7.85051
rs3024921	2	191943272	80	T/A	A	0.0572	0.0664	0.635925	9.81683e-07	5.51612e-61	4.99226e-61	50.7318	48.8874
rs4341966	2	191982205	106	A/C	A	0.2233	0.2459	1.99855	1.31456e-06	4.54626e-61	1.29308e-60	4.36588	5.87238
rs3024879	2	191904556	42	A/G	A	0.0501	0.0631	0.358469	1.33549e-06	2.42468e-61	1.23698e-61	40.4204	32.5865
rs6751855	2	191884771	10	C/T	C	0.4654	0.5075	1.17175	2.91162e-06	2.03837e-61	3.3992e-61	6.74025	5.25868
rs72913182	2	191933873	72	C/T	C	0.0472	0.0578	0.309354	3.20085e-06	1.4174e-61	6.24033e-62	41.3649	17.5962
rs932169	2	191929278	63	C/G	G	0.081	0.092	0.878977	3.2889e-06	2.15374e-61	2.69419e-61	23.6885	21.6501
rs3024850	2	191929948	64	A/G	A	0.0474	0.0581	0.374166	4.07387e-06	1.05386e-61	5.61184e-62	20.5859	19.4129
rs2459611	2	191939187	76	T/C	C	0.1043	0.0958	0.298831	1.01436e-05	9.56365e-62	4.06731e-62	44.8596	28.0034
rs16833238	2	191939499	77	T/A	A	0.0999	0.0899	0.910604	2.28253e-05	4.52047e-62	5.85829e-62	36.5644	22.5795
rs115561812	2	191970603	96	A/G	G	0.0176	0.0119	0.570789	2.43141e-05	4.18055e-62	3.39599e-62	60.5768	50.3934
rs112305041	2	191890120	23	T/C	C	0.0372	0.0479	0.537959	2.44313e-05	3.54066e-62	2.71076e-62	7.4241	6.202
rs6752638	2	191885417	11	C/T	T	0.3769	0.4157	0.76302	3.8562e-05	1.7819e-62	1.93498e-62	6.98521	5.23417
rs1467198	2	191880470	1	A/G	G	0.3349	0.3657	0.377359	5.74533e-05	1.24192e-62	6.6697e-63	6.92098	8.28476
rs66911790	2	191904670	43	G/C	C	0.1	0.0914	0.335261	6.26778e-05	1.74873e-62	8.34381e-63	35.0772	27.7879
rs35067237	2	191910743	47	C/G	G	0.1001	0.0919	0.705549	0.000100373	1.12786e-62	1.1325e-62	33.6204	21.0264
rs12618242	2	191943629	81	T/C	C	0.0228	0.0155	0.711477	0.000103168	1.47579e-62	1.49432e-62	56.9796	59.7797
rs6740131	2	191889582	22	A/G	G	0.2151	0.2066	0.492443	0.000352086	2.76181e-63	1.93556e-63	6.47248	5.94317
rs925847	2	191897540	37	G/A	A	0.2695	0.2972	1.45468	0.00046498	1.86644e-63	3.86402e-63	31.8633	12.0148
rs73979325	2	191886609	16	C/T	T	0.0246	0.0324	0.596238	0.000489524	2.52246e-63	2.14043e-63	7.90817	5.42296
rs17817966	2	191882263	5	T/C	C	0.4111	0.4453	0.537959	0.000675639	1.24298e-63	9.51635e-64	4.17444	3.96064
rs59420375	2	191886694	17	T/A	A	0.1391	0.1287	0.89073	0.000828676	1.4541e-63	1.84331e-63	7.52845	5.67532
rs73979324	2	191883448	6	G/A	A	0.0232	0.0288	0.423438	0.000863874	1.38237e-63	8.33051e-64	4.25166	3.53753
rs12693592	2	191886093	14	T/C	C	0.4096	0.4427	0.979388	0.000926392	9.31867e-64	1.29887e-63	6.91438	4.71727
rs55658633	2	191881777	4	A/G	G	0.4117	0.4454	0.565243	0.000997836	8.7035e-64	7.00143e-64	4.71678	5.25499
rs3024898	2	191896354	34	G/A	A	0.0244	0.0313	0.450999	0.00114523	1.16352e-63	7.46804e-64	15.2751	9.34641
rs72911206	2	191884139	8	A/T	A	0.0573	0.0661	0.440454	0.00129501	6.56181e-64	4.11322e-64	5.42292	3.84519
rs4073699	2	191979359	104	A/G	A	0.3923	0.4162	0.440568	0.00134437	6.63657e-64	4.16116e-64	4.13516	4.59259
rs11884122	2	191885825	13	T/C	C	0.4101	0.4426	0.322955	0.00136173	6.55668e-64	3.01359e-64	6.81946	4.91462
rs114409289	2	191932105	67	C/A	C	0.0372	0.0292	1.34298	0.00280544	7.0691e-64	1.35111e-63	24.0972	16.0292
rs4254532	2	191979178	103	G/A	G	0.3978	0.4209	0.414488	0.00288298	3.31661e-64	1.95643e-64	4.21653	4.01012
rs10193465	2	191975226	102	A/G	A	0.3826	0.4036	1.66871	0.00402585	2.47654e-64	5.88145e-64	9.0618	4.04769
rs9967792	2	191974435	101	A/G	A	0.3834	0.4045	0.244131	0.00405223	2.46201e-64	8.55402e-65	17.7731	11.1126
rs10931483	2	191989250	109	T/C	T	0.3834	0.4048	0.118743	0.00435623	2.30565e-64	3.89637e-65	3.15987	3.92643
rs4571082	2	191989936	111	C/T	C	0.3834	0.4046	0.379737	0.00504614	2.02204e-64	1.09277e-64	2.34316	2.4244
rs3024919	2	191891571	24	C/A	A	0.1809	0.1784	1.07838	0.00645056	2.06595e-64	3.17066e-64	8.13687	6.29707
rs6738544	2	191989356	110	T/G	T	0.384	0.4045	0.918967	0.00784427	1.3657e-64	1.78612e-64	2.64409	3.13361
rs3024936	2	191895376	31	G/C	C	0.0326	0.0267	0.55	0.0176113	1.54316e-64	1.2079e-64	8.19059	8.04866
rs17768109	2	191920448	56	T/G	G	0.0115	0.0087	1.95709	0.0440974	7.22229e-65	2.01161e-64	22.2749	22.8257
rs115764641	2	191984757	108	T/C	T	0.1576	0.1561	0.699214	0.0548776	2.18868e-65	2.17796e-65	3.73964	4.71974
rs114724940	2	191973189	99	G/A	A	0.0214	0.0229	0.650769	0.0757264	5.12086e-65	4.74272e-65	37.594	25.8913
rs114148522	2	191893270	27	G/T	T	0.0221	0.0245	1.4577	0.176601	2.83468e-65	5.88072e-65	12.0843	9.98524
rs116280079	2	191886746	18	G/A	A	0.0229	0.0184	0.980255	0.196139	2.81423e-65	3.92605e-65	7.62221	6.25978
rs115133468	2	191893271	28	G/A	A	0.0222	0.0245	0.417013	0.20164	2.59826e-65	1.54202e-65	11.4551	9.95666
rs34069336	2	191883637	7	G/T	T	0.0709	0.0722	1.59101	0.370117	1.15677e-65	2.61924e-65	4.22817	3.13644
rs17769077	2	191980993	105	G/A	A	0.0121	0.0112	0.330303	0.383018	2.3068e-65	1.08437e-65	4.11318	5.18434
rs36234015	2	191880573	3	G/A	A	0.0712	0.073	0.412432	0.42546	1.06393e-65	6.24486e-66	5.59662	6.75229
rs13020076	2	191887043	20	T/C	C	0.071	0.0728	0.860523	0.463526	1.01585e-65	1.24408e-65	5.91393	6.09211
rs16833224	2	191918132	55	C/G	C	0.1497	0.1526	0.480937	0.629043	6.407e-66	4.38531e-66	15.421	15.3209
rs7573832	2	191915208	51	C/T	C	0.1504	0.1534	0.577754	0.629721	6.3999e-66	5.26227e-66	28.9142	16.3681
rs16833220	2	191917344	53	C/G	C	0.1495	0.1529	0.894259	0.726071	6.05907e-66	7.71129e-66	13.6215	8.33532
rs72911208	2	191884760	9	T/A	A	0.0622	0.0657	1.44253	0.833775	8.39094e-66	1.72264e-65	6.20515	4.48714

## Sheet: Table S9. STAT4 HA
Table S9. Summary of HA results in the 11Mb association peak in STAT4 region.
Sorted by Single-SNP (logistic regression) association p-value, the top prioritized SNP by the frequentist approaches are underlined. The posterior probabilities of SNPs comprising the 95% credible set or 95% derived credible set are also underlined. The SNP with greatest prioritization from ∆MGW weighted methods is highlighted in gray.
						Ref Allele Frequency			Single-SNP association	Baysean Approach		Frequentist Approach
SNP	Chr	Position (hg19)	SNP Ordering within region	Alleles	Ref	controls	cases	∆MGW	P-value	Posterior Probability	derived Posterior Probability (MGW weighted)	SNP Prioritization (Equally Weighted) -log(Geometric Mean)	SNP Prioritization (MGW weighted) -log(Geometric Mean)
rs11889341	2	191943742	88	A/G	A	0.3546	0.4703	1.751	5.84592e-16	0.586178	0.734978	14.6427	15.9672
rs8179673	2	191969341	102	G/A	G	0.3565	0.4709	1.12058	1.74009e-15	0.206457	0.165665	14.0981	14.2492
rs7568275	2	191966452	99	C/G	C	0.3558	0.4692	0.662571	4.00047e-15	0.0920512	0.0436737	13.7688	14.0919
rs7574865	2	191964633	97	T/G	T	0.3547	0.4676	0.765898	4.24801e-15	0.0873634	0.0479136	13.1301	13.6146
rs10181656	2	191969879	103	G/C	G	0.3566	0.4676	0.385876	1.46212e-14	0.0266336	0.00735928	13.9451	13.4476
rs10174238	2	191973034	106	C/T	C	0.3759	0.4824	0.410488	7.26913e-13	0.000643027	0.000189011	11.5988	8.90126
rs13426947	2	191933254	71	G/A	A	0.335	0.4406	0.482183	9.07734e-13	0.000509013	0.000175752	7.7725	4.06592
rs10168266	2	191935804	78	G/A	A	0.3395	0.4433	0.386523	3.00483e-12	0.000163361	4.52151e-05	12.7019	12.8182
rs11893432	2	191921874	59	G/C	C	0.4486	0.5641	0.583267	4e-10	1.70734e-06	7.13091e-07	9.41807	8.42227
rs10931481	2	191954852	93	C/T	C	0.4448	0.5347	0.547175	9e-09	8.9047e-08	3.48902e-08	9.00979	8.96678
rs16833260	2	191971565	105	G/C	G	0.4484	0.5371	0.855278	1.17e-08	6.99374e-08	4.28327e-08	12.6294	11.2886
rs16833214	2	191913642	47	T/C	C	0.4533	0.5621	0.477703	2.26e-08	3.62626e-08	1.24044e-08	6.96953	6.02499
rs3024886	2	191900449	37	C/T	T	0.4546	0.5636	0.470532	2.31e-08	3.55778e-08	1.19874e-08	6.94473	2.84325
rs3024861	2	191924606	62	T/A	A	0.44	0.5248	1.09877	1.3547e-06	8.44636e-10	6.64562e-10	7.13078	6.3982
rs3024866	2	191922841	60	A/G	G	0.441	0.5246	0.7492	2.3371e-06	5.11575e-10	2.74451e-10	8.62882	7.95206
rs7601754	2	191940451	84	A/G	G	0.1908	0.145	0.7755	4.0837e-06	2.93359e-10	1.62907e-10	7.50988	7.52344
rs16833249	2	191948272	90	T/C	C	0.5459	0.6157	0.386782	5.3667e-06	2.41057e-10	6.67642e-11	11.1568	12.6386
rs1467198	2	191880470	2	A/G	G	0.4543	0.5275	0.377359	5.4506e-06	2.36249e-10	6.38385e-11	4.49365	3.44982
rs12463658	2	191965344	98	A/C	C	0.5443	0.612	0.595399	7.3826e-06	1.80156e-10	7.68097e-11	13.3105	13.7652
rs1517352	2	191931464	68	C/A	A	0.541	0.6095	2.04338	1.04618e-05	1.31024e-10	1.91715e-10	5.97123	5.01346
rs13017460	2	191932556	70	G/A	A	0.5506	0.6149	0.262679	3.42051e-05	4.46374e-11	8.3962e-12	6.95398	4.37932
rs16833215	2	191913799	48	T/C	C	0.535	0.6183	0.350714	4.52268e-05	3.43866e-11	8.63576e-12	6.49733	5.96358
rs12998748	2	191948637	91	C/A	A	0.0891	0.0559	1.62524	5.09549e-05	2.4275e-11	2.82511e-11	10.4488	10.9103
rs3024847	2	191930290	67	A/T	T	0.5581	0.6204	1.6879	6.25388e-05	2.58857e-11	3.1287e-11	5.2069	4.80192
rs34946552	2	191910563	44	T/A	A	0.6486	0.7253	3.14154	8.24175e-05	2.03277e-11	4.57289e-11	5.86471	4.17399
rs3024877	2	191904889	42	C/T	T	0.5312	0.6111	0.555698	9.17453e-05	1.81597e-11	7.22614e-12	4.70049	4.16491
rs59420375	2	191886694	16	T/A	A	0.2795	0.3526	0.89073	0.000195921	9.3263e-12	5.94859e-12	2.92421	3.20718
rs117820973	2	191934905	76	C/G	G	0.0327	0.0209	0.502494	0.000333203	4.45635e-12	1.6035e-12	9.15536	9.30833
rs6751855	2	191884771	10	T/C	C	0.5706	0.6237	1.17175	0.000365112	5.31471e-12	4.45937e-12	3.18862	3.52483
rs55658633	2	191881777	5	A/G	G	0.5266	0.5825	0.565243	0.000385428	5.02828e-12	2.03523e-12	3.96787	3.99764
chr2:191917861	2	191917861	54	A/C	C	0.0322	0.0208	0.514101	0.000506466	3.33725e-12	1.22856e-12	2.95479	2.79455
rs4853540	2	191917317	52	T/G	T	0.2149	0.1744	0.904268	0.000509102	4.17657e-12	2.70442e-12	3.69219	3.03589
rs17817966	2	191882263	6	T/C	C	0.5261	0.5809	0.537959	0.00052703	3.8046e-12	1.46561e-12	3.77236	4.02759
rs16833219	2	191917206	51	T/C	C	0.032	0.0208	0.665808	0.000617476	2.91018e-12	1.38748e-12	4.52791	4.03152
rs13010752	2	191946603	89	T/A	A	0.0774	0.0502	0.937977	0.000723238	2.69097e-12	1.80742e-12	12.9718	14.1655
rs13407419	2	191968420	101	T/G	G	0.0628	0.0422	0.505767	0.000741539	2.4289e-12	8.79667e-13	14.0735	14.3008
rs10931479	2	191915921	50	T/C	C	0.0321	0.0211	0.365103	0.0007824	2.49683e-12	6.52774e-13	5.13326	4.83252
rs4853457	2	191933689	73	A/T	T	0.5238	0.5836	3.16054	0.000833252	2.54196e-12	5.75293e-12	6.15994	3.14329
rs12693592	2	191886093	14	T/C	C	0.5164	0.5679	0.979388	0.00139023	1.60968e-12	1.12889e-12	3.0798	3.25244
rs11884122	2	191885825	13	T/C	C	0.5166	0.5678	0.322955	0.00154985	1.46261e-12	3.38244e-13	2.99508	3.23455
rs3024922	2	191941980	86	T/A	A	0.0288	0.0204	1.56189	0.00192772	7.57913e-13	8.47673e-13	11.4927	11.7223
rs16833235	2	191938773	80	T/C	C	0.0293	0.0206	0.934826	0.00194213	8.3942e-13	5.61913e-13	9.18595	9.24035
rs13011805	2	191956249	95	G/A	A	0.0895	0.0636	0.454533	0.00239781	1.1025e-12	3.58842e-13	11.1006	11.3792
rs1400656	2	191935033	77	T/C	C	0.0481	0.0331	0.620806	0.00241028	1.34066e-12	5.95983e-13	10.972	11.4615
rs34675442	2	191956525	96	G/A	A	0.0761	0.0517	0.243721	0.00309116	8.81392e-13	1.53823e-13	11.9395	12.7254
rs118013834	2	191940475	85	A/G	G	0.029	0.0208	0.532447	0.00314314	6.23992e-13	2.37911e-13	9.87664	9.61621
rs35067237	2	191910743	45	C/G	G	0.0759	0.051	0.705549	0.00357027	6.35754e-13	3.212e-13	6.24124	4.75858
rs66911790	2	191904670	41	G/C	C	0.0754	0.0508	0.335261	0.00384121	6.02794e-13	1.44714e-13	5.33447	4.33677
rs72911208	2	191884760	9	T/A	A	0.0484	0.0302	1.44253	0.00384305	7.748e-13	8.00338e-13	3.32151	3.72184
rs3771327	2	191920771	57	T/C	C	0.0474	0.0329	1.63034	0.00447991	8.57609e-13	1.00121e-12	6.87833	6.74196
rs11686127	2	191918031	55	G/A	A	0.0474	0.0329	0.433705	0.00456367	8.46505e-13	2.62895e-13	4.19819	3.86552
rs6749371	2	191902184	38	T/A	A	0.0585	0.0422	1.58805	0.00513059	5.79535e-13	6.59025e-13	6.57887	3.23973
rs6752638	2	191885417	11	C/T	T	0.5037	0.553	0.76302	0.00517638	5.11407e-13	2.79422e-13	2.94915	3.25174
rs36234015	2	191880573	4	G/A	A	0.0573	0.0377	0.412432	0.00576052	5.61112e-13	1.65714e-13	4.25747	3.79808
rs13401064	2	191970330	104	G/C	C	0.0573	0.0401	0.447325	0.00582992	7.9281e-13	2.53952e-13	13.3225	12.3808
rs16833238	2	191939499	82	T/A	A	0.0852	0.0598	0.910604	0.00587397	5.47947e-13	3.57295e-13	6.12997	5.84761
rs16833250	2	191956238	94	A/T	T	0.0293	0.0219	1.13181	0.0064779	4.06618e-13	3.29549e-13	9.85319	10.2482
rs6752770	2	191973563	108	G/A	G	0.2765	0.2974	0.511957	0.00658829	2.14552e-13	7.86547e-14	6.60705	4.25736
rs12990918	2	191953389	92	C/T	T	0.0921	0.0681	0.557225	0.00724522	4.68984e-13	1.87132e-13	9.2508	9.51013
rs16833239	2	191940260	83	G/A	A	0.0529	0.0371	0.107703	0.00793568	6.33825e-13	4.88829e-14	4.79414	5.02263
rs13020076	2	191887043	18	T/C	C	0.0564	0.0375	0.860523	0.00841296	4.12587e-13	2.54236e-13	2.04171	2.14623
rs34069336	2	191883637	7	G/T	T	0.0563	0.0371	1.59101	0.00873724	4.72382e-13	5.38175e-13	3.55648	3.99902
rs3024851	2	191928822	64	A/T	T	0.0477	0.0342	1.24185	0.0107177	5.07406e-13	4.51216e-13	5.50988	5.50851
rs7594501	2	191938600	79	G/A	A	0.0544	0.0393	0.662873	0.0108137	4.50183e-13	2.13687e-13	10.8016	10.7805
rs13389408	2	191933283	72	A/G	G	0.0809	0.0844	0.448219	0.0166733	1.85552e-13	5.95544e-14	7.09032	3.64493
rs3024912	2	191893087	25	A/C	C	0.1813	0.1868	0.877838	0.0180537	1.7144e-13	1.07767e-13	0.869942	1.11371
rs3024850	2	191929948	66	A/G	A	0.0268	0.0323	0.374166	0.018291	1.76645e-13	4.73286e-14	5.02457	5.00654
rs7574608	2	191909864	43	T/A	A	0.0491	0.0371	1.18794	0.0196601	2.68336e-13	2.28261e-13	5.45422	4.21627
rs72913182	2	191933873	74	C/T	C	0.0272	0.0326	0.309354	0.0233121	1.74422e-13	3.86381e-14	7.21764	5.20886
rs115133468	2	191893271	27	G/A	A	0.0102	0.0139	0.417013	0.0244093	1.31661e-13	3.93158e-14	0.713654	0.869511
rs114148522	2	191893270	26	G/T	T	0.0102	0.0139	1.4577	0.0250448	1.30292e-13	1.36002e-13	0.809619	1.01861
rs16833256	2	191968267	100	T/C	C	0.0285	0.023	0.54461	0.0251227	1.81355e-13	7.07249e-14	14.0307	14.3347
rs1467199	2	191880502	3	G/C	C	0.1824	0.1871	0.818963	0.0278185	1.46108e-13	8.56835e-14	4.37056	3.51618
rs3024896	2	191896716	35	C/T	T	0.1428	0.1467	0.522877	0.0278958	1.14716e-13	4.29519e-14	4.22618	1.75017
rs6715106	2	191913034	46	A/G	G	0.0486	0.0379	0.544151	0.0363388	1.53947e-13	5.99859e-14	6.57447	5.33043
rs6740131	2	191889582	20	A/G	G	0.3473	0.3966	0.492443	0.0470279	8.27771e-14	2.91894e-14	1.14323	1.11013
rs2459611	2	191939187	81	T/C	C	0.1134	0.0923	0.298831	0.0509995	1.04639e-13	2.23913e-14	7.51512	7.44885
rs3024936	2	191895376	30	G/C	C	0.0114	0.0142	0.55	0.0623856	9.16804e-14	3.61075e-14	0.2763	0.272633
rs3024935	2	191896054	33	C/A	A	0.0615	0.0446	0.783709	0.0656403	9.79238e-14	5.49543e-14	1.73959	0.955074
rs6755660	2	191885670	12	C/T	T	0.1687	0.1713	0.311288	0.0775531	6.75383e-14	1.50546e-14	2.96753	3.24596
rs925847	2	191897540	36	G/A	A	0.2654	0.2764	1.45468	0.0812736	5.80178e-14	6.04349e-14	5.54233	2.06108
rs2271743	2	191934587	75	A/G	G	0.0149	0.0142	0.36524	0.120511	7.12386e-14	1.86317e-14	8.31055	7.15337
rs7573832	2	191915208	49	C/T	C	0.1155	0.0935	0.577754	0.186185	4.24766e-14	1.75732e-14	5.74382	5.64559
rs114629909	2	191902925	39	G/T	T	0.0156	0.0104	0.533479	0.196289	5.93807e-14	2.26841e-14	6.17369	3.65434
rs72911206	2	191884139	8	A/T	A	0.0417	0.0438	0.440454	0.246969	4.49707e-14	1.41837e-14	3.43583	3.85467
rs16833220	2	191917344	53	C/G	C	0.1146	0.094	0.894259	0.258625	3.45675e-14	2.21356e-14	2.90311	2.76605
rs16833224	2	191918132	56	C/G	C	0.1141	0.0938	0.480937	0.266984	3.39298e-14	1.1685e-14	5.41732	5.25614
rs3024919	2	191891571	22	C/A	A	0.341	0.3818	1.07838	0.267858	2.31337e-14	1.78638e-14	0.740739	0.724337
rs11689880	2	191880085	1	A/C	C	0.0102	0.0134	1.20607	0.276396	5.29286e-14	4.57111e-14	4.29689	3.37112
rs932169	2	191929278	65	C/G	G	0.035	0.0337	0.878977	0.323666	4.16434e-14	2.62109e-14	5.29029	5.27085
rs3024879	2	191904556	40	A/G	A	0.0578	0.0602	0.358469	0.380806	3.30078e-14	8.47279e-15	5.79402	3.99288
rs114724940	2	191973189	107	G/A	A	0.0122	0.0086	0.650769	0.452092	4.69344e-14	2.18714e-14	9.04558	6.26862
rs112305041	2	191890120	21	T/C	C	0.0298	0.0288	0.537959	0.477836	3.68405e-14	1.41917e-14	0.818727	0.729199
rs114409289	2	191932105	69	A/C	C	0.0184	0.0136	1.34298	0.481396	4.28065e-14	4.11659e-14	6.44811	4.6904
rs3024921	2	191943272	87	T/A	A	0.0231	0.0216	0.635925	0.525473	3.8058e-14	1.73305e-14	13.0204	13.8314
rs3024858	2	191925676	63	G/A	A	0.0139	0.0168	0.520961	0.531765	4.15886e-14	1.55145e-14	6.23941	5.9085
rs116037653	2	191921096	58	A/T	T	0.0149	0.0144	0.966851	0.650358	4.02864e-14	2.78918e-14	8.30072	7.60769
rs4073699	2	191979359	113	A/G	A	0.3136	0.2861	0.440568	0.663863	1.50379e-14	4.74415e-15	0.0349866	0.028607
rs10193465	2	191975226	110	A/G	A	0.2602	0.234	1.66871	0.722684	1.57395e-14	1.88075e-14	1.98715	0.469361
rs62179913	2	191892308	24	G/A	A	0.1034	0.1055	0.431856	0.732661	2.02649e-14	6.26676e-15	0.794215	1.06329
rs1356381	2	191924413	61	T/C	C	0.0114	0.0112	0.799812	0.773292	4.09779e-14	2.34691e-14	7.89685	7.18548
rs4853543	2	191976634	111	T/C	T	0.2928	0.2639	0.780577	0.783145	1.46954e-14	8.214e-15	0.300697	0.158936
rs62179911	2	191887017	17	T/C	C	0.1158	0.1202	1.04781	0.823061	1.89279e-14	1.42018e-14	2.48218	2.65143
rs4254532	2	191979178	112	G/A	G	0.3081	0.2817	0.414488	0.836304	1.41311e-14	4.19418e-15	0.154726	0.0926323
rs10931483	2	191989250	116	T/C	T	0.2689	0.2409	0.118743	0.841776	1.49914e-14	1.27471e-15	0.0186566	0.00461941
rs7558921	2	191888224	19	C/G	G	0.1162	0.1203	0.466798	0.849879	1.87688e-14	6.2737e-15	1.48235	1.55939
rs3024904	2	191895202	29	A/T	T	0.1154	0.1194	1.51344	0.854261	1.8821e-14	2.0397e-14	0.418858	0.326701
rs3024900	2	191896041	32	C/T	T	0.1151	0.1191	0.527826	0.85677	1.87997e-14	7.10558e-15	0.496746	0.575658
rs11889555	2	191886543	15	T/C	C	0.2319	0.2119	0.415452	0.860356	1.51204e-14	4.49823e-15	2.96457	3.19431
rs3024908	2	191894141	28	T/C	C	0.1161	0.12	0.470532	0.88046	1.87006e-14	6.30089e-15	0.569714	0.61884
rs3024897	2	191896564	34	G/C	C	0.1158	0.1197	0.600167	0.889339	1.86846e-14	8.02997e-15	2.96004	1.37343
rs3024903	2	191895607	31	G/A	A	0.1156	0.1191	0.286705	0.903296	1.86621e-14	3.83139e-15	0.337396	0.382881
rs3024918	2	191891763	23	A/G	G	0.3574	0.3842	0.634192	0.928929	1.29909e-14	5.89955e-15	0.707968	0.82826
rs6738544	2	191989356	117	T/G	T	0.2685	0.2394	0.918967	0.954156	1.47067e-14	9.67774e-15	0.0206773	0.00833691
rs4341966	2	191982205	114	A/C	A	0.1499	0.1346	1.99855	0.963242	1.74835e-14	2.50209e-14	0.0225018	0.00699662
rs4571082	2	191989936	118	C/T	C	0.2822	0.2557	0.379737	0.966794	1.43441e-14	3.90046e-15	0.0239668	0.013491
rs115764641	2	191984757	115	C/T	T	0.1057	0.0911	0.699214	0.981412	2.0072e-14	1.00499e-14	0.0140509	0.00140386
rs9967792	2	191974435	109	A/G	A	0.2628	0.2327	0.244131	0.981766	1.48525e-14	2.59646e-15	4.2832	2.36345

## Sheet: Table S10. TNIP1 Summary
Table S10. Summary of ΔMGW measures in the TNIP1 Region
	500 kb Region		60 kb regiona
	EA	HA	EA	HA
N SNPsb	496	500	99	103
Mean ΔMGW (Å)	0.67	0.67	0.61	0.62
Median ΔMGW (Å)	0.55	0.55	0.51	0.52
Minimum ΔMGW (Å)	0.11	0.11	0.11	0.11
Maximum ΔMGW (Å)	2.31	2.31	2.29	2.29
σc	67	66	10	11
2σd	23	24	4	4
aGenomic region encompassing primary peak of association, as shown in Figure 8
bNumber of SNPs that passed quality control measures. Within a single population, SNPs that are monomorphic are excluded.
cNumber of SNPs greater than one Standard Deviation (>1.11 Å) from the Mean ΔMGW in the NCBI SNP150 data
dNumber of SNPs greater than two Standard Deviations (> 1.54 Å) from the Mean ΔMGW in the NCBI SNP150 data

[truncated: 2 more sheets: Table S11. TNIP1 EA, Table S12. TNIP1 HA]
